# Supplementary material for: Interstitial pneumonitis associated with combined regimen of immunotherapy and conventional therapies—pharmacovigilance database analysis with real-world data validation
Source: BMC Med. 2023 Jan 5;21:6. doi: 10.1186/s12916-022-02713-6 (PMC9814324; doi:10.1186/s12916-022-02713-6)
Supplement: Supplementary file 3 — Additional file 3: Table S1. Original data of NSCLC patients retrieved from FAERS database. (CSV 3899 kb) [file 12916_2022_2713_MOESM3_ESM.csv]

Table S1. Original data of NSCLC patients retrieved from FAERS database.
ID	CASEID	SEX	AGE	REPORTER_COUNTRY	REPORTER_OCCUPATION	REPORTE_DATE	IP	CHEMO	RT	TARGET	ICI	NIVO	PEMB	DURV	IPIL	ATEZ	AVEL	treatments1
40000052	4000005	NR		US	Nonhealth Profesiional	2017/7/7	0	1	0	0	0	0	0	0	0	0	0	CHEMO
57661344	5766134	M	69	JP	Nonhealth Profesiional	2017/9/18	0	1	0	0	0	0	0	0	0	0	0	CHEMO
58461973	5846197	M	70	JP	Health Profesional	2017/2/21	0	1	0	0	0	0	0	0	0	0	0	CHEMO
58720404	5872040	M	54	JP	Health Profesional	2017/2/13	1	0	0	0	0	0	0	0	0	0	0	OTHER
59725534	5972553	NR	67	JP	Nonhealth Profesiional	2017/9/15	0	1	0	0	0	0	0	0	0	0	0	CHEMO
60758783	6075878	M	67	JP	Health Profesional	2017/7/7	0	1	0	0	0	0	0	0	0	0	0	CHEMO
61250122	6125012	M	66	JP	Nonhealth Profesiional	2017/9/15	0	1	0	0	0	0	0	0	0	0	0	CHEMO
61420534	6142053	M	69	JP	Nonhealth Profesiional	2017/2/28	0	0	0	0	0	0	0	0	0	0	0	OTHER
61474815	6147481	M	41	JP	Nonhealth Profesiional	2017/9/15	0	1	0	0	0	0	0	0	0	0	0	CHEMO
62670623	6267062	M	43	US	Health Profesional	2015/2/5	0	0	0	0	0	0	0	0	0	0	0	OTHER
64614233	6461423	M	67	FR	Nonhealth Profesiional	2019/2/15	0	0	0	0	0	0	0	0	0	0	0	OTHER
64712873	6471287	M	67	FR	Nonhealth Profesiional	2019/2/13	0	1	0	0	0	0	0	0	0	0	0	CHEMO
65379995	6537999	M	59	US	Health Profesional	2015/2/6	0	0	0	0	0	0	0	0	0	0	0	OTHER
65790972	6579097	M	63	JP	Nonhealth Profesiional	2017/7/7	0	1	0	0	0	0	0	0	0	0	0	CHEMO
65974982	6597498	M	82	JP	Nonhealth Profesiional	2017/2/13	0	1	0	0	0	0	0	0	0	0	0	CHEMO
66202743	6620274	F	88	JP	Nonhealth Profesiional	2017/7/7	0	1	0	0	0	0	0	0	0	0	0	CHEMO
67356192	6735619	F	63	GB	Nonhealth Profesiional	2018/12/24	0	1	0	0	0	0	0	0	0	0	0	CHEMO
67976644	6797664	M	77	JP	Nonhealth Profesiional	2017/2/8	1	0	0	0	0	0	0	0	0	0	0	OTHER
68407372	6840737	M	65	JP	Nonhealth Profesiional	2017/2/13	0	1	0	0	0	0	0	0	0	0	0	CHEMO
69322242	6932224	M	70	JP	Nonhealth Profesiional	2017/10/16	0	1	0	0	0	0	0	0	0	0	0	CHEMO
69657773	6965777	M	73	OTHER	Health Profesional	2015/2/24	0	1	0	0	0	0	0	0	0	0	0	CHEMO
69658562	6965856	M	66	OTHER	Health Profesional	2015/2/10	0	0	0	0	0	0	0	0	0	0	0	OTHER
69686345	6968634	F	53	OTHER	Health Profesional	2014/12/31	0	0	0	1	0	0	0	0	0	0	0	TARGET
69752602	6975260	M	68	JP	Nonhealth Profesiional	2017/9/8	0	1	0	0	0	0	0	0	0	0	0	CHEMO
69975513	6997551	F	47	US	Nonhealth Profesiional	2016/2/18	0	1	0	0	0	0	0	0	0	0	0	CHEMO
70079489	7007948	F	60	US	Nonhealth Profesiional	2015/4/24	0	0	0	0	0	0	0	0	0	0	0	OTHER
70106793	7010679	M	63	JP	Nonhealth Profesiional	2017/2/28	1	1	0	0	0	0	0	0	0	0	0	CHEMO
70177423	7017742	M	70	FR	Health Profesional	2015/2/27	1	1	0	0	0	0	0	0	0	0	0	CHEMO
70318263	7031826	M	81	US	Health Profesional	2014/12/31	1	0	0	1	0	0	0	0	0	0	0	TARGET
70494543	7049454	M		JP	Health Profesional	2016/12/2	0	0	0	0	0	0	0	0	0	0	0	OTHER
71066072	7106607	F	50	DE	Not reported	2015/1/2	0	0	0	1	0	0	0	0	0	0	0	TARGET
711446126	7114461	M		US	Nonhealth Profesiional	2015/6/11	1	0	0	0	0	0	0	0	0	0	0	OTHER
71310283	7131028	F	55	US	Health Profesional	2016/9/13	0	1	0	0	0	0	0	0	0	0	0	CHEMO
71315984	7131598	M	61	OTHER	Health Profesional	2015/2/23	0	0	0	0	0	0	0	0	0	0	0	OTHER
71600202	7160020	M	47	OTHER	Health Profesional	2015/8/13	0	0	0	1	0	0	0	0	0	0	0	TARGET
72415372	7241537	NR		US	Health Profesional	2019/9/16	0	1	0	0	0	0	0	0	0	0	0	CHEMO
72942712	7294271	M	57	DE	Health Profesional	2014/12/30	0	0	0	1	0	0	0	0	0	0	0	TARGET
72945232	7294523	F	65	GB	Health Profesional	2015/1/5	0	0	0	1	0	0	0	0	0	0	0	TARGET
73019294	7301929	M	70	OTHER	Health Profesional	2018/3/28	0	1	0	0	0	0	0	0	0	0	0	CHEMO
73568502	7356850	F	65	OTHER	Health Profesional	2015/1/2	0	0	0	1	0	0	0	0	0	0	0	TARGET
73718777	7371877	M	62	JP	Health Profesional	2018/6/26	0	0	0	0	0	0	0	0	0	0	0	OTHER
73982162	7398216	M		US	Health Profesional	2015/1/2	0	0	0	1	0	0	0	0	0	0	0	TARGET
74275873	7427587	F	64	OTHER	Health Profesional	2015/3/26	0	0	0	0	0	0	0	0	0	0	0	OTHER
74458052	7445805	F	53	FR	Nonhealth Profesiional	2015/7/6	0	1	0	0	0	0	0	0	0	0	0	CHEMO
75875474	7587547	F	70	JP	Health Profesional	2018/4/30	0	0	0	0	0	0	0	0	0	0	0	OTHER
76208653	7620865	F	55	GB	Health Profesional	2020/5/8	0	1	0	0	0	0	0	0	0	0	0	CHEMO
76296713	7629671	F	60	US	Health Profesional	2017/5/13	0	0	0	1	0	0	0	0	0	0	0	TARGET
77413703	7741370	NR		DE	Health Profesional	2017/11/13	0	0	0	0	0	0	0	0	0	0	0	OTHER
78095184	7809518	F	60	OTHER	Nonhealth Profesiional	2019/7/11	0	0	0	0	0	0	0	0	0	0	0	OTHER
78256334	7825633	F	72.66666667	JP	Health Profesional	2015/10/29	0	0	0	1	0	0	0	0	0	0	0	TARGET
78539593	7853959	M	62	DE	Nonhealth Profesiional	2016/12/1	0	0	0	0	0	0	0	0	0	0	0	OTHER
78904283	7890428	F	31	DE	Nonhealth Profesiional	2015/4/16	0	0	0	0	0	0	0	0	0	0	0	OTHER
79663972	7966397	F	85	US	Health Profesional	2016/12/6	0	0	0	1	0	0	0	0	0	0	0	TARGET
79730755	7973075	F	65	US	Health Profesional	2016/12/5	0	0	0	1	0	0	0	0	0	0	0	TARGET
79889762	7988976	M	66	JP	Health Profesional	2018/11/29	0	0	0	0	0	0	0	0	0	0	0	OTHER
79928833	7992883	NR		US	Health Profesional	2017/11/2	1	0	0	0	0	0	0	0	0	0	0	OTHER
799963811	7999638	F	71	JP	Health Profesional	2018/4/2	0	0	0	0	0	0	0	0	0	0	0	OTHER
80003372	8000337	NR	62	US	Health Profesional	2015/6/22	0	0	0	0	0	0	0	0	0	0	0	OTHER
80036142	8003614	M		OTHER	Nonhealth Profesiional	2015/8/26	0	1	0	0	0	0	0	0	0	0	0	CHEMO
80261132	8026113	F	42	FR	Health Profesional	2019/2/13	0	0	0	0	0	0	0	0	0	0	0	OTHER
80271432	8027143	F	36	FR	Health Profesional	2015/2/6	0	0	0	0	0	0	0	0	0	0	0	OTHER
80347945	8034794	M	58	JP	Health Profesional	2015/9/7	0	1	0	0	0	0	0	0	0	0	0	CHEMO
80709523	8070952	NR		JP	Health Profesional	2015/3/12	1	1	0	0	0	0	0	0	0	0	0	CHEMO
80803575	8080357	NR		OTHER	Health Profesional	2017/10/30	0	0	0	0	0	0	0	0	0	0	0	OTHER
80843843	8084384	NR		OTHER	Health Profesional	2017/5/8	0	0	0	0	0	0	0	0	0	0	0	OTHER
80882043	8088204	NR		OTHER	Health Profesional	2017/5/8	0	0	0	0	0	0	0	0	0	0	0	OTHER
80882493	8088249	NR		OTHER	Health Profesional	2017/5/8	0	0	0	0	0	0	0	0	0	0	0	OTHER
81062524	8106252	M	64	JP	Health Profesional	2018/2/23	0	0	0	0	0	0	0	0	0	0	0	OTHER
81227793	8122779	F	32	US	Health Profesional	2017/9/21	1	0	0	0	0	0	0	0	0	0	0	OTHER
81227935	8122793	M	79	US	Health Profesional	2017/5/4	0	0	0	0	0	0	0	0	0	0	0	OTHER
81304982	8130498	F	57	GB	Nonhealth Profesiional	2017/12/26	0	0	0	0	0	0	0	0	0	0	0	OTHER
813400013	8134000	M	79	US	Health Profesional	2015/3/2	0	0	0	1	0	0	0	0	0	0	0	TARGET
81608076	8160807	F	43	US	Health Profesional	2017/9/19	1	0	0	0	0	0	0	0	0	0	0	OTHER
81671643	8167164	M	39	GB	Nonhealth Profesiional	2018/1/2	0	0	0	1	0	0	0	0	0	0	0	TARGET
81722505	8172250	M	30	US	Health Profesional	2019/6/20	0	0	0	0	0	0	0	0	0	0	0	OTHER
81755598	8175559	F	70	US	Health Profesional	2015/9/11	0	0	0	0	0	0	0	0	0	0	0	OTHER
81986582	8198658	NR		OTHER	Health Profesional	2017/8/22	0	0	0	0	0	0	0	0	0	0	0	OTHER
820098311	8200983	M	67	US	Health Profesional	2017/10/20	0	0	0	0	0	0	0	0	0	0	0	OTHER
82059046	8205904	M	36	OTHER	Health Profesional	2019/8/1	1	0	0	0	0	0	0	0	0	0	0	OTHER
82170493	8217049	M	63	GB	Nonhealth Profesiional	2017/12/22	0	0	0	0	0	0	0	0	0	0	0	OTHER
82295807	8229580	F	40	US	Health Profesional	2019/6/20	0	0	0	0	0	0	0	0	0	0	0	OTHER
82485262	8248526	M	50	OTHER	Health Profesional	2018/7/11	0	1	0	0	0	0	0	0	0	0	0	CHEMO
82809672	8280967	M		GB	Nonhealth Profesiional	2016/6/24	0	0	0	1	0	0	0	0	0	0	0	TARGET
828112712	8281127	F	40	FR	Health Profesional	2015/7/31	0	0	0	0	0	0	0	0	0	0	0	OTHER
82818946	8281894	M	58	US	Health Profesional	2019/6/20	0	0	0	0	0	0	0	0	0	0	0	OTHER
82980483	8298048	M	64	GB	Nonhealth Profesiional	2017/4/26	0	0	0	0	0	0	0	0	0	0	0	OTHER
83186353	8318635	M	71	GB	Nonhealth Profesiional	2018/1/2	0	0	0	1	0	0	0	0	0	0	0	TARGET
83356393	8335639	M	67	GB	Nonhealth Profesiional	2015/12/8	0	0	0	1	0	0	0	0	0	0	0	TARGET
83361553	8336155	F		US	Health Profesional	2015/2/24	0	0	0	0	0	0	0	0	0	0	0	OTHER
83405713	8340571	M		US	Nonhealth Profesiional	2015/2/9	0	0	0	0	0	0	0	0	0	0	0	OTHER
83455162	8345516	M	58	GB	Nonhealth Profesiional	2018/1/4	0	0	0	1	0	0	0	0	0	0	0	TARGET
83853712	8385371	F		US	Health Profesional	2015/2/25	0	0	0	0	0	0	0	0	0	0	0	OTHER
83895123	8389512	M		US	Health Profesional	2015/3/2	0	0	0	0	0	0	0	0	0	0	0	OTHER
83978043	8397804	M	58	DE	Health Profesional	2019/8/7	0	0	0	0	0	0	0	0	0	0	0	OTHER
84107754	8410775	M	49	OTHER	Nonhealth Profesiional	2017/3/10	0	0	0	1	0	0	0	0	0	0	0	TARGET
84169942	8416994	M	56	OTHER	Nonhealth Profesiional	2017/4/24	0	0	0	0	0	0	0	0	0	0	0	OTHER
84220092	8422009	M	76	JP	Nonhealth Profesiional	2017/2/14	0	1	0	0	0	0	0	0	0	0	0	CHEMO
84262562	8426256	M	57	DE	Nonhealth Profesiional	2015/6/24	0	0	0	0	0	0	0	0	0	0	0	OTHER
84373393	8437339	M	57	OTHER	Health Profesional	2016/5/11	0	0	0	0	0	0	0	0	0	0	0	OTHER
84477173	8447717	NR		US	Health Profesional	2015/3/18	0	0	0	0	0	0	0	0	0	0	0	OTHER
84577402	8457740	M	39	US	Health Profesional	2016/3/2	0	0	0	1	0	0	0	0	0	0	0	TARGET
84662353	8466235	M	69	GB	Nonhealth Profesiional	2015/4/10	0	0	0	1	0	0	0	0	0	0	0	TARGET
84663313	8466331	F	52	GB	Nonhealth Profesiional	2015/4/16	0	0	0	1	0	0	0	0	0	0	0	TARGET
84715182	8471518	F	83	GB	Nonhealth Profesiional	2017/4/13	0	0	0	1	0	0	0	0	0	0	0	TARGET
84848412	8484841	M	57	FR	Health Profesional	2019/3/8	0	0	0	0	0	0	0	0	0	0	0	OTHER
84932535	8493253	F	51	OTHER	Health Profesional	2016/7/18	0	0	0	0	0	0	0	0	0	0	0	OTHER
85137893	8513789	M	84	GB	Nonhealth Profesiional	2015/4/10	0	0	0	1	0	0	0	0	0	0	0	TARGET
85155412	8515541	M		GB	Nonhealth Profesiional	2015/4/10	0	0	0	0	0	0	0	0	0	0	0	OTHER
85272012	8527201	F		GB	Nonhealth Profesiional	2015/12/18	0	0	0	1	0	0	0	0	0	0	0	TARGET
85333124	8533312	M	83	GB	Health Profesional	2015/3/20	0	0	0	1	0	0	0	0	0	0	0	TARGET
85351165	8535116	M	64	JP	Health Profesional	2016/11/3	0	0	0	0	0	0	0	0	0	0	0	OTHER
85594643	8559464	M	55	OTHER	Nonhealth Profesiional	2018/3/28	0	1	0	0	0	0	0	0	0	0	0	CHEMO
85663332	8566333	F	51	GB	Nonhealth Profesiional	2015/3/26	0	0	0	0	0	0	0	0	0	0	0	OTHER
85700142	8570014	M	65	JP	Health Profesional	2016/3/16	0	0	0	0	0	0	0	0	0	0	0	OTHER
85728702	8572870	M	81	GB	Nonhealth Profesiional	2015/12/8	0	0	0	1	0	0	0	0	0	0	0	TARGET
85830803	8583080	F	46	OTHER	Not reported	2017/3/14	0	0	0	1	0	0	0	0	0	0	0	TARGET
86011212	8601121	F	50	US	Health Profesional	2015/3/18	0	0	0	1	0	0	0	0	0	0	0	TARGET
86180022	8618002	M	57	FR	Health Profesional	2019/3/12	0	0	0	0	0	0	0	0	0	0	0	OTHER
86326125	8632612	M	76	US	Health Profesional	2017/9/19	1	1	0	0	0	0	0	0	0	0	0	CHEMO
86334223	8633422	NR		FR	Health Profesional	2018/7/16	0	0	0	0	0	0	0	0	0	0	0	OTHER
86480922	8648092	F	71	US	Health Profesional	2015/10/7	1	1	0	0	0	0	0	0	0	0	0	CHEMO
86511515	8651151	F	67	OTHER	Nonhealth Profesiional	2018/3/30	0	1	0	0	1	0	0	0	1	0	0	ICI_CHEMO
86634692	8663469	M	62	JP	Health Profesional	2016/1/27	0	1	0	0	0	0	0	0	0	0	0	CHEMO
86823265	8682326	F	72	JP	Health Profesional	2015/2/19	0	0	0	1	0	0	0	0	0	0	0	TARGET
87099964	8709996	F	56	US	Not reported	2014/9/29	0	0	0	0	0	0	0	0	0	0	0	OTHER
87156645	8715664	M	78	JP	Health Profesional	2016/11/3	1	0	0	0	0	0	0	0	0	0	0	OTHER
87316392	8731639	M	61	GB	Nonhealth Profesiional	2018/1/11	0	0	0	1	0	0	0	0	0	0	0	TARGET
87326386	8732638	M	64	JP	Health Profesional	2016/11/4	0	0	0	0	0	0	0	0	0	0	0	OTHER
87350193	8735019	M	67	OTHER	Nonhealth Profesiional	2015/8/5	0	1	0	0	0	0	0	0	0	0	0	CHEMO
87365163	8736516	F	75	GB	Health Profesional	2016/7/1	0	0	0	0	0	0	0	0	0	0	0	OTHER
87395722	8739572	M		DE	Health Profesional	2015/7/29	0	0	0	0	0	0	0	0	0	0	0	OTHER
87424024	8742402	M	42	JP	Health Profesional	2015/2/25	0	0	0	1	0	0	0	0	0	0	0	TARGET
87430993	8743099	F	71	OTHER	Health Profesional	2016/2/28	0	0	0	0	0	0	0	0	0	0	0	OTHER
87482452	8748245	M		US	Health Profesional	2015/6/19	0	0	0	1	0	0	0	0	0	0	0	TARGET
87621755	8762175	F	64	JP	Health Profesional	2015/5/21	1	0	0	1	0	0	0	0	0	0	0	TARGET
87627632	8762763	M		US	Health Profesional	2015/2/16	0	0	0	1	0	0	0	0	0	0	0	TARGET
87628006	8762800	F	82	JP	Health Profesional	2016/2/5	1	0	0	1	0	0	0	0	0	0	0	TARGET
87632803	8763280	M	48	FR	Health Profesional	2018/9/25	0	0	0	0	0	0	0	0	0	0	0	OTHER
87664863	8766486	M	67	US	Health Profesional	2017/10/23	0	0	0	0	0	0	0	0	0	0	0	OTHER
87702494	8770249	M	52	OTHER	Health Profesional	2015/8/24	0	0	0	0	0	0	0	0	0	0	0	OTHER
87730132	8773013	NR		JP	Health Profesional	2015/3/6	0	1	0	0	0	0	0	0	0	0	0	CHEMO
87755732	8775573	M	53	GB	Nonhealth Profesiional	2017/4/21	0	1	0	0	0	0	0	0	0	0	0	CHEMO
87766424	8776642	F	63	OTHER	Health Profesional	2015/2/5	0	0	0	0	0	0	0	0	0	0	0	OTHER
87861492	8786149	F		US	Health Profesional	2015/2/25	0	0	0	0	0	0	0	0	0	0	0	OTHER
87866742	8786674	F	58	US	Health Profesional	2015/3/26	0	0	0	1	0	0	0	0	0	0	0	TARGET
87880172	8788017	M	54	US	Health Profesional	2015/2/4	0	0	0	1	0	0	0	0	0	0	0	TARGET
87921562	8792156	F		US	Health Profesional	2015/6/17	0	0	0	1	0	0	0	0	0	0	0	TARGET
87961114	8796111	M	64	OTHER	Nonhealth Profesiional	2016/2/16	0	1	0	0	0	0	0	0	0	0	0	CHEMO
88000692	8800069	NR		US	Health Profesional	2015/6/29	0	0	0	0	0	0	0	0	0	0	0	OTHER
88004482	8800448	M	57	US	Health Profesional	2015/2/13	0	0	0	0	0	0	0	0	0	0	0	OTHER
88006812	8800681	F		US	Health Profesional	2015/6/29	0	0	0	0	0	0	0	0	0	0	0	OTHER
88013042	8801304	M		US	Health Profesional	2015/3/20	0	0	0	0	0	0	0	0	0	0	0	OTHER
88025313	8802531	F	49	US	Health Profesional	2015/3/24	0	0	0	0	0	0	0	0	0	0	0	OTHER
88096293	8809629	M		US	Health Profesional	2015/4/1	0	0	0	0	0	0	0	0	0	0	0	OTHER
88120674	8812067	M	74	US	Nonhealth Profesiional	2015/4/3	0	0	0	0	0	0	0	0	0	0	0	OTHER
88153423	8815342	M	82	US	Health Profesional	2015/3/9	0	0	0	0	0	0	0	0	0	0	0	OTHER
88157202	8815720	M		US	Health Profesional	2015/2/3	0	0	0	0	0	0	0	0	0	0	0	OTHER
88218203	8821820	M	67	US	Nonhealth Profesiional	2015/6/5	0	0	0	0	0	0	0	0	0	0	0	OTHER
88226854	8822685	M	58	GB	Nonhealth Profesiional	2017/4/21	0	0	0	0	0	0	0	0	0	0	0	OTHER
88275242	8827524	M	76	US	Health Profesional	2015/7/1	0	0	0	0	0	0	0	0	0	0	0	OTHER
88286733	8828673	M	69	GB	Nonhealth Profesiional	2015/11/6	0	0	0	1	0	0	0	0	0	0	0	TARGET
88371184	8837118	M	67	JP	Nonhealth Profesiional	2017/2/14	0	1	0	0	0	0	0	0	0	0	0	CHEMO
88398715	8839871	F	52	US	Nonhealth Profesiional	2015/3/20	0	1	0	0	1	1	0	0	0	0	0	ICI_CHEMO
88502663	8850266	M	72	JP	Health Profesional	2016/10/25	1	0	0	0	0	0	0	0	0	0	0	OTHER
88629206	8862920	F	72	JP	Health Profesional	2016/8/23	1	0	0	1	0	0	0	0	0	0	0	TARGET
88811215	8881121	F	71	JP	Health Profesional	2015/11/10	1	0	0	1	0	0	0	0	0	0	0	TARGET
88904945	8890494	M	67	US	Health Profesional	2016/4/8	0	0	0	0	0	0	0	0	0	0	0	OTHER
89046817	8904681	M	65	DE	Health Profesional	2015/2/27	0	0	0	0	0	0	0	0	0	0	0	OTHER
89066255	8906625	M	66	JP	Health Profesional	2015/5/13	0	1	0	0	0	0	0	0	0	0	0	CHEMO
89116093	8911609	M	66	JP	Health Profesional	2016/2/17	1	0	0	1	0	0	0	0	0	0	0	TARGET
89116204	8911620	M	77	JP	Health Profesional	2016/1/8	0	0	0	1	0	0	0	0	0	0	0	TARGET
89226094	8922609	M	72	JP	Health Profesional	2015/7/7	0	0	0	1	0	0	0	0	0	0	0	TARGET
89226484	8922648	F	47	US	Health Profesional	2016/2/12	0	0	0	1	0	0	0	0	0	0	0	TARGET
89263454	8926345	F	71	GB	Nonhealth Profesiional	2018/9/25	0	0	0	1	0	0	0	0	0	0	0	TARGET
89269605	8926960	F	65	US	Health Profesional	2015/11/2	0	0	0	0	0	0	0	0	0	0	0	OTHER
89317163	8931716	M		GB	Nonhealth Profesiional	2015/8/26	0	0	0	0	0	0	0	0	0	0	0	OTHER
89364228	8936422	F	62	JP	Health Profesional	2016/3/16	1	0	1	0	0	0	0	0	0	0	0	RT
89370914	8937091	F		GB	Nonhealth Profesiional	2015/4/6	0	0	0	0	0	0	0	0	0	0	0	OTHER
89385346	8938534	NR		OTHER	Health Profesional	2019/7/29	0	1	0	0	0	0	0	0	0	0	0	CHEMO
89476483	8947648	M	47	FR	Health Profesional	2016/9/28	0	0	0	0	0	0	0	0	0	0	0	OTHER
89502282	8950228	F	78	US	Health Profesional	2016/2/18	0	0	0	1	0	0	0	0	0	0	0	TARGET
89527292	8952729	M	63	FR	Health Profesional	2015/3/19	0	0	0	0	0	0	0	0	0	0	0	OTHER
89527602	8952760	M	67	US	Health Profesional	2015/6/16	0	0	0	1	0	0	0	0	0	0	0	TARGET
89529253	8952925	F	54	US	Health Profesional	2015/9/25	0	1	0	0	0	0	0	0	0	0	0	CHEMO
89555632	8955563	M	64	FR	Health Profesional	2015/1/14	0	0	0	0	0	0	0	0	0	0	0	OTHER
89562273	8956227	M	73	GB	Nonhealth Profesiional	2015/4/1	0	0	0	1	0	0	0	0	0	0	0	TARGET
89562622	8956262	F	79	GB	Nonhealth Profesiional	2016/12/7	0	0	0	1	0	0	0	0	0	0	0	TARGET
89567552	8956755	NR		OTHER	Health Profesional	2016/3/14	0	0	0	1	0	0	0	0	0	0	0	TARGET
89622653	8962265	NR		OTHER	Not reported	2017/11/2	0	0	0	1	0	0	0	0	0	0	0	TARGET
89665404	8966540	F	70	OTHER	Nonhealth Profesiional	2020/6/2	0	0	0	1	0	0	0	0	0	0	0	TARGET
89669104	8966910	M	66	OTHER	Nonhealth Profesiional	2018/3/29	0	1	0	0	1	0	0	0	1	0	0	ICI_CHEMO
89712262	8971226	M	66	US	Health Profesional	2016/12/5	0	0	0	1	0	0	0	0	0	0	0	TARGET
89766169	8976616	M	62	JP	Health Profesional	2016/3/7	1	0	0	1	0	0	0	0	0	0	0	TARGET
89837276	8983727	F		US	Nonhealth Profesiional	2016/8/29	0	0	0	1	0	0	0	0	0	0	0	TARGET
898648225	8986482	M	61	US	Health Profesional	2016/9/26	0	0	0	0	0	0	0	0	0	0	0	OTHER
89888736	8988873	F	66	JP	Health Profesional	2016/8/22	0	0	0	1	0	0	0	0	0	0	0	TARGET
89931462	8993146	F	52	US	Health Profesional	2015/12/2	0	0	0	0	0	0	0	0	0	0	0	OTHER
89979743	8997974	M	56	JP	Health Profesional	2016/9/12	0	0	0	0	0	0	0	0	0	0	0	OTHER
89984602	8998460	F	70	US	Health Profesional	2017/5/19	0	0	0	0	0	0	0	0	0	0	0	OTHER
89986955	8998695	F	61	JP	Health Profesional	2015/6/22	0	0	0	0	0	0	0	0	0	0	0	OTHER
90022292	9002229	M		US	Nonhealth Profesiional	2015/5/6	0	0	0	0	0	0	0	0	0	0	0	OTHER
90134084	9013408	F	92	JP	Health Profesional	2015/3/13	0	0	0	1	0	0	0	0	0	0	0	TARGET
90289103	9028910	M	77	GB	Nonhealth Profesiional	2016/3/21	0	0	0	1	0	0	0	0	0	0	0	TARGET
90334926	9033492	M	68	DE	Nonhealth Profesiional	2018/3/29	0	1	0	0	1	0	0	0	1	0	0	ICI_CHEMO
90465695	9046569	M	70	DE	Health Profesional	2018/3/30	0	1	0	0	1	0	0	0	1	0	0	ICI_CHEMO
90551372	9055137	F		US	Nonhealth Profesiional	2015/8/26	0	0	0	1	0	0	0	0	0	0	0	TARGET
90612662	9061266	F	74	GB	Nonhealth Profesiional	2015/3/31	0	0	0	1	0	0	0	0	0	0	0	TARGET
90646942	9064694	M	55	OTHER	Health Profesional	2016/5/16	0	1	0	0	0	0	0	0	0	0	0	CHEMO
90878512	9087851	F	65	GB	Nonhealth Profesiional	2018/1/2	0	0	0	1	0	0	0	0	0	0	0	TARGET
90887103	9088710	F	70	US	Health Profesional	2015/5/22	0	1	0	0	1	1	0	0	0	0	0	ICI_CHEMO
91006409	9100640	M	63	JP	Health Profesional	2014/11/19	0	0	0	0	0	0	0	0	0	0	0	OTHER
91202083	9120208	M	75	JP	Health Profesional	2015/11/23	0	0	0	1	0	0	0	0	0	0	0	TARGET
91326773	9132677	M	64	US	Nonhealth Profesiional	2015/6/18	0	0	0	0	0	0	0	0	0	0	0	OTHER
914009311	9140093	M	79	JP	Health Profesional	2015/2/17	1	0	0	1	0	0	0	0	0	0	0	TARGET
91567952	9156795	F	41	DE	Health Profesional	2019/1/11	0	0	0	0	0	0	0	0	0	0	0	OTHER
91568492	9156849	M	71	JP	Health Profesional	2015/8/14	0	1	0	0	0	0	0	0	0	0	0	CHEMO
91600697	9160069	F	45	OTHER	Health Profesional	2015/2/4	0	0	0	0	0	0	0	0	0	0	0	OTHER
91710375	9171037	M	46	JP	Health Profesional	2018/2/26	0	0	0	0	0	0	0	0	0	0	0	OTHER
91710484	9171048	F	75	JP	Health Profesional	2015/2/5	0	0	0	1	0	0	0	0	0	0	0	TARGET
91824837	9182483	M	92	JP	Health Profesional	2015/4/28	0	0	0	0	0	0	0	0	0	0	0	OTHER
91887063	9188706	NR		GB	Nonhealth Profesiional	2015/8/6	0	0	0	1	0	0	0	0	0	0	0	TARGET
91912983	9191298	M	56	US	Nonhealth Profesiional	2015/3/17	1	0	0	0	1	1	0	0	0	0	0	ICI
91927943	9192794	M	58	DE	Health Profesional	2017/12/13	0	0	0	0	0	0	0	0	0	0	0	OTHER
91978925	9197892	M	59	OTHER	Nonhealth Profesiional	2018/3/28	0	1	0	0	1	0	0	0	1	0	0	ICI_CHEMO
92014112	9201411	F		US	Health Profesional	2015/4/10	0	0	0	1	0	0	0	0	0	0	0	TARGET
92028613	9202861	F	41	JP	Health Profesional	2016/1/7	1	0	0	0	0	0	0	0	0	0	0	OTHER
92041983	9204198	F	41	JP	Health Profesional	2016/1/7	0	0	0	1	0	0	0	0	0	0	0	TARGET
92045146	9204514	M	81	JP	Health Profesional	2020/2/13	0	0	0	0	0	0	0	0	0	0	0	OTHER
92057059	9205705	F	62	JP	Health Profesional	2015/12/10	0	0	0	1	0	0	0	0	0	0	0	TARGET
92201787	9220178	M	75	JP	Health Profesional	2015/12/14	0	0	0	1	0	0	0	0	0	0	0	TARGET
92223778	9222377	F	76	JP	Health Profesional	2015/3/27	0	0	0	0	0	0	0	0	0	0	0	OTHER
92290144	9229014	M	84	US	Nonhealth Profesiional	2015/3/27	1	1	0	0	1	1	0	0	0	0	0	ICI_CHEMO
92321752	9232175	M	56	US	Health Profesional	2018/3/30	0	1	0	0	1	0	0	0	1	0	0	ICI_CHEMO
92362858	9236285	F	68	JP	Health Profesional	2015/11/25	1	0	0	1	0	0	0	0	0	0	0	TARGET
92384177	9238417	F	68	JP	Health Profesional	2015/11/3	0	0	0	1	0	0	0	0	0	0	0	TARGET
92393597	9239359	M		US	Nonhealth Profesiional	2015/6/29	0	0	0	0	0	0	0	0	0	0	0	OTHER
92408033	9240803	F		US	Nonhealth Profesiional	2015/6/8	0	0	0	0	0	0	0	0	0	0	0	OTHER
92585344	9258534	F	66	OTHER	Health Profesional	2017/3/7	0	1	0	0	0	0	0	0	0	0	0	CHEMO
92606898	9260689	M	70	JP	Health Profesional	2017/12/15	0	0	0	1	0	0	0	0	0	0	0	TARGET
92606934	9260693	M	55	JP	Health Profesional	2015/11/12	1	0	0	1	0	0	0	0	0	0	0	TARGET
926310211	9263102	M	69	JP	Health Profesional	2015/3/10	0	0	0	0	0	0	0	0	0	0	0	OTHER
927152312	9271523	F	69	US	Health Profesional	2015/11/2	0	0	0	0	0	0	0	0	0	0	0	OTHER
92872753	9287275	F	67	OTHER	Nonhealth Profesiional	2018/3/29	0	1	0	0	1	0	0	0	1	0	0	ICI_CHEMO
92885473	9288547	F	73	DE	Health Profesional	2015/12/8	0	0	0	0	0	0	0	0	0	0	0	OTHER
92920072	9292007	M	58	US	Nonhealth Profesiional	2017/11/30	0	0	0	1	0	0	0	0	0	0	0	TARGET
93008197	9300819	M	33	JP	Health Profesional	2016/3/2	0	0	0	0	0	0	0	0	0	0	0	OTHER
93078207	9307820	M	63	OTHER	Health Profesional	2019/9/15	0	0	0	0	0	0	0	0	0	0	0	OTHER
93081784	9308178	F	64	JP	Health Profesional	2015/8/28	0	0	0	1	0	0	0	0	0	0	0	TARGET
93084475	9308447	F	55	OTHER	Nonhealth Profesiional	2015/7/22	0	1	0	0	0	0	0	0	0	0	0	CHEMO
93103558	9310355	F	64	JP	Health Profesional	2015/3/16	1	0	0	1	0	0	0	0	0	0	0	TARGET
93112104	9311210	M	77	JP	Health Profesional	2015/2/25	0	0	0	0	0	0	0	0	0	0	0	OTHER
93119485	9311948	M	66	GB	Nonhealth Profesiional	2015/9/18	0	0	0	0	0	0	0	0	0	0	0	OTHER
93152434	9315243	M	59	OTHER	Nonhealth Profesiional	2015/2/17	0	0	0	0	0	0	0	0	0	0	0	OTHER
93189036	9318903	F	89	JP	Health Profesional	2015/4/13	0	0	0	0	0	0	0	0	0	0	0	OTHER
93209264	9320926	NR		OTHER	Health Profesional	2015/3/12	0	0	0	0	0	0	0	0	0	0	0	OTHER
93239663	9323966	M	43	OTHER	Health Profesional	2020/2/10	0	0	0	0	0	0	0	0	0	0	0	OTHER
93242123	9324212	F	41	DE	Nonhealth Profesiional	2018/3/2	0	0	0	0	0	0	0	0	0	0	0	OTHER
932606410	9326064	M	72	DE	Health Profesional	2018/6/20	0	0	0	0	0	0	0	0	0	0	0	OTHER
93328398	9332839	F	37	JP	Health Profesional	2015/2/6	0	0	0	0	0	0	0	0	0	0	0	OTHER
93328623	9332862	F	53	US	Nonhealth Profesiional	2018/3/29	0	1	0	0	0	0	0	0	0	0	0	CHEMO
93329372	9332937	F	77	DE	Health Profesional	2017/3/13	0	0	0	1	0	0	0	0	0	0	0	TARGET
93417696	9341769	M	68	DE	Health Profesional	2017/8/12	0	0	0	0	0	0	0	0	0	0	0	OTHER
93467942	9346794	NR		OTHER	Health Profesional	2015/9/7	0	0	0	0	0	0	0	0	0	0	0	OTHER
93548237	9354823	F	61	JP	Health Profesional	2015/10/27	1	0	0	1	0	0	0	0	0	0	0	TARGET
93580295	9358029	M	61	GB	Nonhealth Profesiional	2018/1/11	0	0	0	1	0	0	0	0	0	0	0	TARGET
93616824	9361682	M	59	GB	Nonhealth Profesiional	2018/1/2	0	0	0	1	0	0	0	0	0	0	0	TARGET
93695488	9369548	F	37	US	Nonhealth Profesiional	2018/6/26	0	0	0	1	0	0	0	0	0	0	0	TARGET
93714794	9371479	M	71	JP	Health Profesional	2016/11/4	1	0	0	0	0	0	0	0	0	0	0	OTHER
93715493	9371549	M	70	GB	Nonhealth Profesiional	2016/3/2	0	0	0	1	0	0	0	0	0	0	0	TARGET
937305511	9373055	M	46	JP	Health Profesional	2016/3/22	0	0	0	1	0	0	0	0	0	0	0	TARGET
93747007	9374700	F	69	JP	Health Profesional	2016/2/16	0	0	0	1	0	0	0	0	0	0	0	TARGET
93755719	9375571	M	77	OTHER	Health Profesional	2016/8/19	0	0	0	0	0	0	0	0	0	0	0	OTHER
93817603	9381760	M		GB	Nonhealth Profesiional	2016/2/12	0	0	0	1	0	0	0	0	0	0	0	TARGET
93820914	9382091	M	74	JP	Nonhealth Profesiional	2015/2/9	0	1	0	0	0	0	0	0	0	0	0	CHEMO
93876762	9387676	F	63	US	Health Profesional	2015/10/16	0	0	0	1	0	0	0	0	0	0	0	TARGET
93913712	9391371	M	87	GB	Nonhealth Profesiional	2016/1/4	0	0	0	1	0	0	0	0	0	0	0	TARGET
93968013	9396801	M	67	OTHER	Nonhealth Profesiional	2015/6/25	0	0	0	0	0	0	0	0	0	0	0	OTHER
94014466	9401446	NR		JP	Health Profesional	2016/11/7	0	0	0	0	0	0	0	0	0	0	0	OTHER
94102987	9410298	M	58	US	Health Profesional	2017/3/15	1	0	0	1	0	0	0	0	0	0	0	TARGET
94114484	9411448	M	68	JP	Health Profesional	2015/12/11	1	0	0	0	0	0	0	0	0	0	0	OTHER
94115386	9411538	F	95	US	Health Profesional	2016/6/22	0	0	0	1	0	0	0	0	0	0	0	TARGET
94122975	9412297	F	83	JP	Health Profesional	2015/3/10	0	0	0	1	0	0	0	0	0	0	0	TARGET
94135742	9413574	M	46	US	Health Profesional	2015/4/1	0	0	0	0	0	0	0	0	0	0	0	OTHER
94150382	9415038	F	74	US	Health Profesional	2015/3/19	0	0	0	0	0	0	0	0	0	0	0	OTHER
94191192	9419119	F		US	Health Profesional	2015/12/23	0	0	0	1	0	0	0	0	0	0	0	TARGET
94218103	9421810	M	57	OTHER	Nonhealth Profesiional	2018/3/30	0	1	0	0	1	0	0	0	1	0	0	ICI_CHEMO
942302512	9423025	F	68	US	Nonhealth Profesiional	2015/6/30	0	0	1	0	0	0	0	0	0	0	0	RT
94375627	9437562	F	80	JP	Health Profesional	2015/1/14	0	0	0	1	0	0	0	0	0	0	0	TARGET
94389443	9438944	F	68	OTHER	Health Profesional	2019/9/22	0	0	0	0	0	0	0	0	0	0	0	OTHER
94447012	9444701	M	43	OTHER	Health Profesional	2016/4/12	0	0	0	1	0	0	0	0	0	0	0	TARGET
94478512	9447851	M	72	OTHER	Nonhealth Profesiional	2016/2/22	0	1	0	0	0	0	0	0	0	0	0	CHEMO
94489763	9448976	F	77	US	Nonhealth Profesiional	2016/6/29	0	0	0	0	0	0	0	0	0	0	0	OTHER
94504933	9450493	M	71	OTHER	Health Profesional	2019/9/21	0	0	0	0	0	0	0	0	0	0	0	OTHER
94505142	9450514	F	65	GB	Nonhealth Profesiional	2015/8/10	0	0	0	1	0	0	0	0	0	0	0	TARGET
94529523	9452952	F		GB	Nonhealth Profesiional	2016/3/18	0	0	0	1	0	0	0	0	0	0	0	TARGET
94539409	9453940	M	60	JP	Health Profesional	2016/4/7	1	0	0	1	0	0	0	0	0	0	0	TARGET
94540239	9454023	F	70	JP	Health Profesional	2015/5/4	0	0	0	1	0	0	0	0	0	0	0	TARGET
94592354	9459235	F	51	JP	Health Profesional	2015/3/2	0	0	0	1	0	0	0	0	0	0	0	TARGET
94593082	9459308	F	54	US	Health Profesional	2015/2/21	0	0	0	0	0	0	0	0	0	0	0	OTHER
94658862	9465886	F	54	GB	Nonhealth Profesiional	2016/3/2	0	0	0	1	0	0	0	0	0	0	0	TARGET
946685611	9466856	F	82	OTHER	Health Profesional	2017/8/10	0	0	0	0	0	0	0	0	0	0	0	OTHER
94750152	9475015	F		OTHER	Nonhealth Profesiional	2016/8/3	0	0	0	1	0	0	0	0	0	0	0	TARGET
94778033	9477803	F	51	US	Health Profesional	2015/1/23	0	0	0	0	1	0	0	0	1	0	0	ICI
94871145	9487114	M	83	FR	Health Profesional	2016/6/23	0	0	0	0	0	0	0	0	0	0	0	OTHER
949125213	9491252	F	43	JP	Health Profesional	2015/1/14	0	0	0	1	0	0	0	0	0	0	0	TARGET
949349710	9493497	F	75	JP	Health Profesional	2015/3/2	1	0	0	1	0	0	0	0	0	0	0	TARGET
94938867	9493886	M	75	JP	Health Profesional	2018/3/7	0	0	0	0	0	0	0	0	0	0	0	OTHER
95075356	9507535	F	81	GB	Nonhealth Profesiional	2015/10/23	0	0	0	1	0	0	0	0	0	0	0	TARGET
950795111	9507951	F	55	JP	Health Profesional	2016/8/22	0	0	0	0	0	0	0	0	0	0	0	OTHER
95097032	9509703	F	83	GB	Nonhealth Profesiional	2015/1/8	0	0	0	0	0	0	0	0	0	0	0	OTHER
95119685	9511968	M	64	JP	Health Profesional	2015/9/3	0	0	0	0	0	0	0	0	0	0	0	OTHER
95187242	9518724	M	81	US	Nonhealth Profesiional	2015/12/17	0	0	0	1	0	0	0	0	0	0	0	TARGET
95216202	9521620	M	72	JP	Nonhealth Profesiional	2014/12/31	0	0	0	1	0	0	0	0	0	0	0	TARGET
95235826	9523582	M	55	OTHER	Health Profesional	2015/2/18	0	0	0	0	0	0	0	0	0	0	0	OTHER
95238835	9523883	F		US	Nonhealth Profesiional	2015/1/20	0	0	0	0	0	0	0	0	0	0	0	OTHER
95306922	9530692	M	60	JP	Health Profesional	2016/1/27	0	1	0	0	0	0	0	0	0	0	0	CHEMO
95367369	9536736	M	72	OTHER	Health Profesional	2015/3/2	0	0	0	0	0	0	0	0	0	0	0	OTHER
95639264	9563926	NR		OTHER	Health Profesional	2015/12/1	0	0	0	0	0	0	0	0	0	0	0	OTHER
958089210	9580892	F	66	JP	Health Profesional	2015/7/15	0	0	0	1	0	0	0	0	0	0	0	TARGET
95820148	9582014	F	54	JP	Health Profesional	2016/1/4	0	0	0	0	0	0	0	0	0	0	0	OTHER
95865604	9586560	F	76	OTHER	Not reported	2016/2/3	0	0	0	0	0	0	0	0	0	0	0	OTHER
95928623	9592862	F	52	JP	Health Profesional	2015/8/13	0	0	0	0	0	0	0	0	0	0	0	OTHER
95966175	9596617	F	43	OTHER	Health Profesional	2015/10/9	0	0	0	0	0	0	0	0	0	0	0	OTHER
96045104	9604510	F	62	GB	Nonhealth Profesiional	2015/6/26	0	0	0	1	0	0	0	0	0	0	0	TARGET
96072542	9607254	M	77	OTHER	Health Profesional	2019/10/19	0	0	0	1	0	0	0	0	0	0	0	TARGET
96159165	9615916	M	62	JP	Health Profesional	2015/6/1	1	0	0	1	0	0	0	0	0	0	0	TARGET
96194273	9619427	M	64	GB	Health Profesional	2019/2/13	0	0	0	0	0	0	0	0	0	0	0	OTHER
96218147	9621814	M	62	OTHER	Health Profesional	2015/2/6	0	0	0	0	0	0	0	0	0	0	0	OTHER
96287435	9628743	M	69	JP	Health Profesional	2015/6/21	0	0	0	0	0	0	0	0	0	0	0	OTHER
96361023	9636102	M	67	GB	Health Profesional	2019/3/6	0	0	0	0	0	0	0	0	0	0	0	OTHER
96399643	9639964	M	37	JP	Health Profesional	2015/11/23	0	0	0	1	0	0	0	0	0	0	0	TARGET
96436836	9643683	F	62	US	Nonhealth Profesiional	2019/6/5	0	0	0	0	1	1	0	0	0	0	0	ICI
96488885	9648888	M	76	JP	Health Profesional	2015/8/28	0	0	0	1	0	0	0	0	0	0	0	TARGET
96528829	9652882	F	61	OTHER	Health Profesional	2016/3/16	0	0	0	0	0	0	0	0	0	0	0	OTHER
96638892	9663889	M	92	GB	Nonhealth Profesiional	2015/1/14	0	0	0	1	0	0	0	0	0	0	0	TARGET
96686104	9668610	M	74	OTHER	Nonhealth Profesiional	2018/3/29	0	1	0	0	0	0	0	0	0	0	0	CHEMO
96771662	9677166	M	71	US	Nonhealth Profesiional	2015/1/10	0	0	0	0	0	0	0	0	0	0	0	OTHER
96803073	9680307	F	55	US	Nonhealth Profesiional	2015/4/8	0	0	0	0	0	0	0	0	0	0	0	OTHER
96803332	9680333	M		OTHER	Nonhealth Profesiional	2018/3/29	0	1	0	0	0	0	0	0	0	0	0	CHEMO
96812829	9681282	M	70	JP	Health Profesional	2015/7/16	0	0	0	1	0	0	0	0	0	0	0	TARGET
96819994	9681999	F	81	OTHER	Health Profesional	2016/5/6	0	0	0	1	0	0	0	0	0	0	0	TARGET
96874932	9687493	M	55	US	Nonhealth Profesiional	2015/4/9	0	0	0	0	0	0	0	0	0	0	0	OTHER
96879232	9687923	M	56	JP	Health Profesional	2015/9/30	1	0	0	1	0	0	0	0	0	0	0	TARGET
96887764	9688776	F	47	OTHER	Health Profesional	2015/11/19	0	1	0	0	0	0	0	0	0	0	0	CHEMO
96898195	9689819	M	67	JP	Nonhealth Profesiional	2018/3/30	1	1	0	0	1	0	0	0	1	0	0	ICI_CHEMO
96975852	9697585	F		GB	Nonhealth Profesiional	2016/2/23	0	0	0	1	0	0	0	0	0	0	0	TARGET
97049565	9704956	F	58	GB	Nonhealth Profesiional	2015/1/2	0	0	0	1	0	0	0	0	0	0	0	TARGET
97062143	9706214	M	73	DE	Health Profesional	2016/10/10	0	0	0	0	0	0	0	0	0	0	0	OTHER
97066435	9706643	F	63	OTHER	Health Profesional	2016/4/28	0	0	0	0	0	0	0	0	0	0	0	OTHER
97066536	9706653	F	70	JP	Health Profesional	2015/7/13	0	0	0	0	0	0	0	0	0	0	0	OTHER
97156606	9715660	M	71	DE	Health Profesional	2015/6/16	0	0	0	0	0	0	0	0	0	0	0	OTHER
97231748	9723174	F	63	JP	Health Profesional	2016/5/11	0	0	0	1	0	0	0	0	0	0	0	TARGET
97232436	9723243	F	70	OTHER	Health Profesional	2015/1/5	0	0	0	0	0	0	0	0	0	0	0	OTHER
97284954	9728495	F	83	OTHER	Nonhealth Profesiional	2015/3/3	0	0	0	1	0	0	0	0	0	0	0	TARGET
973264814	9732648	F	60	US	Nonhealth Profesiional	2016/6/2	0	0	0	0	0	0	0	0	0	0	0	OTHER
97351652	9735165	F		GB	Nonhealth Profesiional	2015/11/23	0	0	0	0	0	0	0	0	0	0	0	OTHER
97415642	9741564	F	76	US	Health Profesional	2016/2/22	0	0	0	1	0	0	0	0	0	0	0	TARGET
97415913	9741591	M	75	DE	Health Profesional	2015/2/25	0	0	0	0	0	0	0	0	0	0	0	OTHER
97432125	9743212	F	51	US	Health Profesional	2017/12/15	0	0	0	1	0	0	0	0	0	0	0	TARGET
97451583	9745158	F	76	DE	Health Profesional	2016/9/15	0	0	0	0	0	0	0	0	0	0	0	OTHER
97468713	9746871	M	78	GB	Nonhealth Profesiional	2016/3/18	0	0	0	1	0	0	0	0	0	0	0	TARGET
97642353	9764235	M	61	JP	Health Profesional	2015/8/4	0	1	0	0	0	0	0	0	0	0	0	CHEMO
97727762	9772776	M	62	JP	Health Profesional	2017/9/27	0	1	0	0	0	0	0	0	0	0	0	CHEMO
97769254	9776925	M	67.57808219	GB	Health Profesional	2016/3/18	0	0	0	0	0	0	0	0	0	0	0	OTHER
97794913	9779491	F	52	GB	Nonhealth Profesiional	2015/10/6	0	0	0	1	0	0	0	0	0	0	0	TARGET
978265812	9782658	F	74	JP	Health Profesional	2015/1/13	0	0	0	1	0	0	0	0	0	0	0	TARGET
97830202	9783020	M	72	GB	Nonhealth Profesiional	2016/4/27	0	0	0	1	0	0	0	0	0	0	0	TARGET
97830312	9783031	M	84	GB	Nonhealth Profesiional	2016/8/30	0	0	0	1	0	0	0	0	0	0	0	TARGET
97855458	9785545	F	62	GB	Nonhealth Profesiional	2019/4/11	0	0	0	1	0	0	0	0	0	0	0	TARGET
97888353	9788835	M	54	US	Nonhealth Profesiional	2015/12/24	0	0	0	0	0	0	0	0	0	0	0	OTHER
97888374	9788837	F	61	GB	Nonhealth Profesiional	2017/2/9	0	0	0	1	0	0	0	0	0	0	0	TARGET
97917465	9791746	F	68	OTHER	Health Profesional	2015/1/12	0	0	0	0	0	0	0	0	0	0	0	OTHER
97919774	9791977	F	74	GB	Nonhealth Profesiional	2017/1/20	0	0	0	1	0	0	0	0	0	0	0	TARGET
97930174	9793017	M	66	JP	Health Profesional	2015/2/26	0	0	0	0	0	0	0	0	0	0	0	OTHER
98009692	9800969	M		GB	Nonhealth Profesiional	2016/9/21	0	0	0	1	0	0	0	0	0	0	0	TARGET
98016526	9801652	NR		US	Nonhealth Profesiional	2015/3/31	0	0	0	0	1	1	0	0	0	0	0	ICI
98021964	9802196	M	74	US	Health Profesional	2018/3/30	0	1	0	0	1	0	0	0	1	0	0	ICI_CHEMO
98048913	9804891	M	59	US	Nonhealth Profesiional	2015/8/21	0	1	0	0	0	0	0	0	0	0	0	CHEMO
98063302	9806330	F	66	OTHER	Nonhealth Profesiional	2018/3/29	0	1	0	0	0	0	0	0	0	0	0	CHEMO
98074062	9807406	M	82	OTHER	Health Profesional	2015/11/10	0	0	0	1	0	0	0	0	0	0	0	TARGET
98078742	9807874	M	76	GB	Nonhealth Profesiional	2016/4/25	0	0	0	1	0	0	0	0	0	0	0	TARGET
98121883	9812188	M	72	OTHER	Nonhealth Profesiional	2018/3/29	0	1	0	0	0	0	0	0	0	0	0	CHEMO
981528012	9815280	F	65	US	Health Profesional	2020/4/10	0	0	0	0	0	0	0	0	0	0	0	OTHER
98160923	9816092	F	70	JP	Health Profesional	2016/1/25	0	0	0	1	0	0	0	0	0	0	0	TARGET
98185463	9818546	F	32	JP	Health Profesional	2016/8/23	0	0	0	0	0	0	0	0	0	0	0	OTHER
98189088	9818908	M	76	JP	Health Profesional	2015/6/3	0	0	0	1	0	0	0	0	0	0	0	TARGET
98189543	9818954	M	55	DE	Health Profesional	2015/2/26	0	1	0	0	0	0	0	0	0	0	0	CHEMO
98222953	9822295	NR		OTHER	Not reported	2017/8/22	0	0	0	1	0	0	0	0	0	0	0	TARGET
98242182	9824218	NR		JP	Health Profesional	2015/11/10	0	0	0	0	0	0	0	0	0	0	0	OTHER
98257046	9825704	M	82	FR	Health Profesional	2016/12/6	0	0	0	0	0	0	0	0	0	0	0	OTHER
98278938	9827893	F	61	JP	Health Profesional	2015/11/3	0	0	0	1	0	0	0	0	0	0	0	TARGET
98356773	9835677	M	59	OTHER	Nonhealth Profesiional	2018/3/29	0	1	0	0	1	0	0	0	1	0	0	ICI_CHEMO
98374927	9837492	F	81	OTHER	Health Profesional	2015/10/12	0	0	0	0	0	0	0	0	0	0	0	OTHER
98377302	9837730	F	60	OTHER	Health Profesional	2015/12/3	0	0	0	1	0	0	0	0	0	0	0	TARGET
98381763	9838176	F	47	US	Health Profesional	2015/8/6	0	1	0	0	0	0	0	0	0	0	0	CHEMO
98385773	9838577	M	71	OTHER	Health Profesional	2015/8/28	0	1	0	0	0	0	0	0	0	0	0	CHEMO
98461982	9846198	F	67	US	Health Profesional	2015/1/2	0	0	0	0	0	0	0	0	0	0	0	OTHER
98462114	9846211	F	70	JP	Health Profesional	2015/2/24	0	0	0	0	0	0	0	0	0	0	0	OTHER
98492789	9849278	M	49	JP	Health Profesional	2016/2/8	0	0	0	0	0	0	0	0	0	0	0	OTHER
98517287	9851728	F	61	JP	Health Profesional	2015/11/19	0	0	0	0	0	0	0	0	0	0	0	OTHER
98520616	9852061	F	66	US	Nonhealth Profesiional	2015/10/5	0	0	0	0	0	0	0	0	0	0	0	OTHER
98587108	9858710	M	61	JP	Health Profesional	2016/2/16	0	0	0	1	0	0	0	0	0	0	0	TARGET
98632863	9863286	F	49	US	Health Profesional	2016/4/21	0	0	0	1	0	0	0	0	0	0	0	TARGET
98639926	9863992	M	43	JP	Health Profesional	2015/8/28	0	0	0	1	0	0	0	0	0	0	0	TARGET
98679544	9867954	M	68	JP	Health Profesional	2015/4/6	0	0	0	1	0	0	0	0	0	0	0	TARGET
98679755	9867975	F	47	US	Nonhealth Profesiional	2015/6/24	0	0	0	1	0	0	0	0	0	0	0	TARGET
98697802	9869780	M		US	Health Profesional	2016/9/19	0	0	0	1	0	0	0	0	0	0	0	TARGET
98699655	9869965	M	58	OTHER	Health Profesional	2015/7/9	0	0	0	0	0	0	0	0	0	0	0	OTHER
98702328	9870232	M	59	JP	Health Profesional	2015/3/10	1	0	0	0	0	0	0	0	0	0	0	OTHER
98709905	9870990	M	70	DE	Health Profesional	2015/9/9	0	0	0	0	0	0	0	0	0	0	0	OTHER
98782015	9878201	M	68	JP	Health Profesional	2018/2/23	0	0	0	1	0	0	0	0	0	0	0	TARGET
98824913	9882491	F	78	OTHER	Health Profesional	2015/3/11	0	0	0	1	0	0	0	0	0	0	0	TARGET
98828374	9882837	F	80	OTHER	Health Profesional	2015/9/2	0	0	0	0	0	0	0	0	0	0	0	OTHER
988324410	9883244	F	51	DE	Health Profesional	2016/12/8	0	0	0	0	0	0	0	0	0	0	0	OTHER
988335011	9883350	F	50	JP	Health Profesional	2015/10/23	0	0	0	1	0	0	0	0	0	0	0	TARGET
98861485	9886148	M	63	JP	Health Profesional	2015/4/16	0	0	0	1	0	0	0	0	0	0	0	TARGET
98878553	9887855	F	60	US	Health Profesional	2015/1/29	0	0	0	0	0	0	0	0	0	0	0	OTHER
98905753	9890575	F		US	Health Profesional	2020/3/23	0	0	0	0	0	0	0	0	0	0	0	OTHER
98929337	9892933	F	70	US	Health Profesional	2015/9/23	0	0	0	0	0	0	0	0	0	0	0	OTHER
98974502	9897450	M	64	OTHER	Health Profesional	2016/1/21	0	0	0	0	0	0	0	0	0	0	0	OTHER
99011942	9901194	F	63	GB	Nonhealth Profesiional	2015/5/28	0	0	0	1	0	0	0	0	0	0	0	TARGET
99016353	9901635	M	73	US	Health Profesional	2015/8/10	0	0	0	0	0	0	0	0	0	0	0	OTHER
99024303	9902430	F	56	FR	Health Profesional	2015/3/4	0	0	0	0	0	0	0	0	0	0	0	OTHER
99046672	9904667	M	57	US	Health Profesional	2015/8/21	0	1	0	0	0	0	0	0	0	0	0	CHEMO
99091205	9909120	F	84	JP	Health Profesional	2015/8/14	0	0	0	0	0	0	0	0	0	0	0	OTHER
99134174	9913417	M	60	GB	Nonhealth Profesiional	2015/12/29	0	0	0	1	0	0	0	0	0	0	0	TARGET
991525413	9915254	F	57	DE	Health Profesional	2018/6/28	0	0	0	0	0	0	0	0	0	0	0	OTHER
99177292	9917729	F	51	US	Health Profesional	2016/12/7	0	0	0	1	0	0	0	0	0	0	0	TARGET
99181763	9918176	M	60	OTHER	Nonhealth Profesiional	2018/3/30	0	1	0	0	0	0	0	0	0	0	0	CHEMO
99186698	9918669	M	36	DE	Health Profesional	2015/7/10	0	0	0	0	0	0	0	0	0	0	0	OTHER
99209044	9920904	F	48	DE	Health Profesional	2015/3/25	0	0	0	0	0	0	0	0	0	0	0	OTHER
99212032	9921203	M	63	US	Health Profesional	2015/3/13	0	0	0	0	0	0	0	0	0	0	0	OTHER
99240225	9924022	M	70	DE	Health Profesional	2015/9/21	0	0	0	0	0	0	0	0	0	0	0	OTHER
99244424	9924442	M		OTHER	Health Profesional	2015/2/6	0	0	0	0	0	0	0	0	0	0	0	OTHER
99351423	9935142	F	47	JP	Health Profesional	2015/6/10	0	0	0	0	0	0	0	0	0	0	0	OTHER
99373903	9937390	F		US	Nonhealth Profesiional	2015/1/28	0	0	0	1	0	0	0	0	0	0	0	TARGET
99375213	9937521	F	57	JP	Health Profesional	2015/6/9	0	0	0	1	0	0	0	0	0	0	0	TARGET
99376032	9937603	F	47	JP	Health Profesional	2015/8/5	0	0	0	0	0	0	0	0	0	0	0	OTHER
99563652	9956365	M	66	OTHER	Nonhealth Profesiional	2018/3/29	0	1	0	0	1	0	0	0	1	0	0	ICI_CHEMO
99563683	9956368	M		US	Nonhealth Profesiional	2015/3/13	0	0	0	0	0	0	0	0	0	0	0	OTHER
99676987	9967698	M	49	DE	Health Profesional	2018/7/18	0	0	0	0	0	0	0	0	0	0	0	OTHER
997336012	9973360	F	81	JP	Health Profesional	2016/2/9	0	0	0	0	0	0	0	0	0	0	0	OTHER
99733633	9973363	M	44	JP	Health Profesional	2016/2/24	0	0	0	1	0	0	0	0	0	0	0	TARGET
99784092	9978409	M	61	OTHER	Health Profesional	2015/2/16	0	0	0	0	0	0	0	0	0	0	0	OTHER
99806734	9980673	M	56	DE	Health Profesional	2015/1/6	0	0	0	1	0	0	0	0	0	0	0	TARGET
99808227	9980822	M	56	DE	Health Profesional	2017/1/9	0	0	0	0	0	0	0	0	0	0	0	OTHER
99810996	9981099	M	76	GB	Nonhealth Profesiional	2017/10/23	0	0	0	1	0	0	0	0	0	0	0	TARGET
99964602	9996460	M	52	OTHER	Nonhealth Profesiional	2015/3/26	0	1	0	0	0	0	0	0	0	0	0	CHEMO
1000332911	10003329	F	79	OTHER	Health Profesional	2015/4/30	0	0	0	0	0	0	0	0	0	0	0	OTHER
100048338	10004833	F	50	JP	Health Profesional	2016/11/14	0	0	0	1	0	0	0	0	0	0	0	TARGET
100059376	10005937	NR		OTHER	Health Profesional	2017/4/25	0	0	0	0	0	0	0	0	0	0	0	OTHER
100062002	10006200	F		GB	Nonhealth Profesiional	2015/9/9	0	0	0	1	0	0	0	0	0	0	0	TARGET
100080975	10008097	F	69	JP	Health Profesional	2015/7/24	0	0	0	1	0	0	0	0	0	0	0	TARGET
100117582	10011758	M	65	OTHER	Nonhealth Profesiional	2018/3/30	0	1	0	0	1	0	0	0	1	0	0	ICI_CHEMO
100125554	10012555	M	68	JP	Health Profesional	2020/4/27	1	0	0	0	0	0	0	0	0	0	0	OTHER
100154934	10015493	F	65	JP	Health Profesional	2015/12/28	0	0	0	1	0	0	0	0	0	0	0	TARGET
100178303	10017830	M		GB	Nonhealth Profesiional	2015/7/14	0	0	0	1	0	0	0	0	0	0	0	TARGET
100178323	10017832	M	55	GB	Nonhealth Profesiional	2015/6/26	0	0	0	1	0	0	0	0	0	0	0	TARGET
100184682	10018468	F	71	US	Nonhealth Profesiional	2015/6/27	0	0	0	0	0	0	0	0	0	0	0	OTHER
100218843	10021884	M	58	JP	Health Profesional	2015/8/10	0	0	0	1	0	0	0	0	0	0	0	TARGET
100239834	10023983	M	61	OTHER	Nonhealth Profesiional	2015/2/2	0	0	0	1	0	0	0	0	0	0	0	TARGET
100273193	10027319	F	72	GB	Nonhealth Profesiional	2015/12/31	0	0	0	1	0	0	0	0	0	0	0	TARGET
100286084	10028608	M	70	US	Health Profesional	2015/6/5	0	0	0	0	0	0	0	0	0	0	0	OTHER
100337244	10033724	M	85	JP	Health Profesional	2018/4/16	0	0	0	0	0	0	0	0	0	0	0	OTHER
100346662	10034666	F	57	US	Health Profesional	2016/2/10	0	0	0	1	0	0	0	0	0	0	0	TARGET
100411872	10041187	F	56	OTHER	Health Profesional	2015/4/6	0	0	0	1	0	0	0	0	0	0	0	TARGET
100474486	10047448	M	76	GB	Nonhealth Profesiional	2015/8/11	1	0	0	1	0	0	0	0	0	0	0	TARGET
100502004	10050200	F	68	JP	Health Profesional	2015/7/22	0	0	0	1	0	0	0	0	0	0	0	TARGET
100552102	10055210	NR		US	Health Profesional	2017/2/28	0	0	0	0	0	0	0	0	0	0	0	OTHER
100573907	10057390	F	71	US	Health Profesional	2016/12/14	0	0	0	0	1	0	0	0	0	1	0	ICI
100585483	10058548	M	49	GB	Nonhealth Profesiional	2015/9/23	0	0	0	1	0	0	0	0	0	0	0	TARGET
100602644	10060264	M	79	JP	Health Profesional	2016/4/7	1	0	0	0	0	0	0	0	0	0	0	OTHER
100624937	10062493	M	52	OTHER	Health Profesional	2016/9/9	0	0	0	0	0	0	0	0	0	0	0	OTHER
100654972	10065497	F	65	US	Health Profesional	2016/11/21	0	0	0	0	0	0	0	0	0	0	0	OTHER
100703617	10070361	M	70	JP	Health Profesional	2015/2/17	0	0	0	1	0	0	0	0	0	0	0	TARGET
100740273	10074027	M	69	US	Nonhealth Profesiional	2018/3/29	0	1	0	0	0	0	0	0	0	0	0	CHEMO
100793655	10079365	M	66	OTHER	Health Profesional	2015/5/25	0	0	0	0	0	0	0	0	0	0	0	OTHER
100800374	10080037	M	53	GB	Nonhealth Profesiional	2018/3/30	0	1	0	0	1	0	0	0	1	0	0	ICI_CHEMO
1008214311	10082143	F	63	OTHER	Health Profesional	2017/7/4	0	0	0	0	0	0	0	0	0	0	0	OTHER
100839333	10083933	M	53	OTHER	Health Profesional	2015/4/8	0	0	0	1	0	0	0	0	0	0	0	TARGET
100842764	10084276	F	27	OTHER	Health Profesional	2017/3/23	0	0	0	1	0	0	0	0	0	0	0	TARGET
100867172	10086717	M	72	OTHER	Nonhealth Profesiional	2018/3/30	0	1	0	0	1	0	0	0	1	0	0	ICI_CHEMO
100867295	10086729	M	67	US	Nonhealth Profesiional	2015/4/13	0	0	0	0	0	0	0	0	0	0	0	OTHER
100868213	10086821	F	55	US	Health Profesional	2015/8/11	1	0	1	0	0	0	0	0	0	0	0	RT
100881473	10088147	M	72	JP	Health Profesional	2016/11/4	0	0	0	0	0	0	0	0	0	0	0	OTHER
100947302	10094730	NR		GB	Nonhealth Profesiional	2016/3/14	0	0	0	1	0	0	0	0	0	0	0	TARGET
101097513	10109751	F	58	OTHER	Health Profesional	2015/6/26	0	0	0	0	0	0	0	0	0	0	0	OTHER
101144833	10114483	NR		JP	Health Profesional	2016/6/16	0	0	0	1	0	0	0	0	0	0	0	TARGET
101212935	10121293	M	62	GB	Nonhealth Profesiional	2016/3/17	0	0	0	0	0	0	0	0	0	0	0	OTHER
101284083	10128408	NR		OTHER	Health Profesional	2015/7/13	0	0	0	0	0	0	0	0	0	0	0	OTHER
101285663	10128566	NR		US	Health Profesional	2017/4/26	0	0	0	0	0	0	0	0	0	0	0	OTHER
101418225	10141822	NR		OTHER	Not reported	2018/10/8	0	0	0	1	0	0	0	0	0	0	0	TARGET
101421632	10142163	NR		GB	Nonhealth Profesiional	2015/7/28	0	0	0	1	0	0	0	0	0	0	0	TARGET
101421782	10142178	NR		GB	Nonhealth Profesiional	2017/5/23	0	0	0	0	0	0	0	0	0	0	0	OTHER
101426334	10142633	F	70	JP	Health Profesional	2015/7/14	0	0	0	1	0	0	0	0	0	0	0	TARGET
101434204	10143420	F	74	OTHER	Health Profesional	2015/3/26	0	0	0	0	0	0	0	0	0	0	0	OTHER
101449683	10144968	M	66	OTHER	Health Profesional	2015/2/9	1	0	0	0	0	0	0	0	0	0	0	OTHER
101461804	10146180	M	76	OTHER	Health Profesional	2015/4/8	0	0	0	1	0	0	0	0	0	0	0	TARGET
101493763	10149376	M	61	GB	Nonhealth Profesiional	2016/4/21	0	0	0	1	0	0	0	0	0	0	0	TARGET
101498545	10149854	F	67	GB	Nonhealth Profesiional	2015/8/20	0	0	0	1	0	0	0	0	0	0	0	TARGET
101499754	10149975	F	77	OTHER	Health Profesional	2016/3/7	0	0	0	0	0	0	0	0	0	0	0	OTHER
101503243	10150324	F	72	OTHER	Health Profesional	2015/11/4	0	0	0	1	0	0	0	0	0	0	0	TARGET
101517816	10151781	F	75	JP	Health Profesional	2015/10/27	0	0	0	1	0	0	0	0	0	0	0	TARGET
101521743	10152174	NR		JP	Health Profesional	2014/8/22	0	1	0	0	0	0	0	0	0	0	0	CHEMO
1016091413	10160914	M	72	US	Health Profesional	2019/7/10	0	0	0	0	0	0	0	0	0	0	0	OTHER
1016165322	10161653	F	50	OTHER	Health Profesional	2015/5/5	0	0	0	0	0	0	0	0	0	0	0	OTHER
101696766	10169676	F	58	OTHER	Health Profesional	2015/4/8	0	0	0	1	0	0	0	0	0	0	0	TARGET
101741833	10174183	F	75	US	Health Profesional	2015/11/27	0	0	0	0	0	0	0	0	0	0	0	OTHER
101759314	10175931	M	51	US	Health Profesional	2016/3/2	0	0	0	1	0	0	0	0	0	0	0	TARGET
101759383	10175938	F	66	JP	Health Profesional	2015/3/26	0	0	0	0	0	0	0	0	0	0	0	OTHER
101763763	10176376	F	59	OTHER	Not reported	2015/2/14	0	0	0	0	0	0	0	0	0	0	0	OTHER
101793038	10179303	F		US	Nonhealth Profesiional	2015/4/29	0	0	1	0	0	0	0	0	0	0	0	RT
101850754	10185075	F	57	OTHER	Health Profesional	2016/7/8	0	0	0	0	0	0	0	0	0	0	0	OTHER
101871524	10187152	M	72	DE	Health Profesional	2017/9/28	0	0	0	0	0	0	0	0	0	0	0	OTHER
101872483	10187248	F	70	OTHER	Health Profesional	2015/7/16	0	0	0	0	0	0	0	0	0	0	0	OTHER
1019060212	10190602	NR		OTHER	Health Profesional	2019/8/12	0	0	0	0	0	0	0	0	0	0	0	OTHER
101912185	10191218	F	46	JP	Health Profesional	2015/11/18	0	0	0	1	0	0	0	0	0	0	0	TARGET
101929915	10192991	M	42	FR	Health Profesional	2015/9/23	0	0	0	0	0	0	0	0	0	0	0	OTHER
102033797	10203379	M	86	OTHER	Health Profesional	2017/4/12	0	0	0	0	0	0	0	0	0	0	0	OTHER
102143442	10214344	M		OTHER	Not reported	2015/5/5	0	0	0	1	0	0	0	0	0	0	0	TARGET
102143463	10214346	M		OTHER	Not reported	2015/5/5	0	0	0	1	0	0	0	0	0	0	0	TARGET
102165589	10216558	F	74	OTHER	Health Profesional	2018/1/29	0	0	0	0	0	0	0	0	0	0	0	OTHER
102167754	10216775	F	49	JP	Health Profesional	2015/4/14	0	0	0	1	0	0	0	0	0	0	0	TARGET
1021745810	10217458	F	61	US	Health Profesional	2016/5/11	0	0	0	0	0	0	0	0	0	0	0	OTHER
102192073	10219207	NR		OTHER	Not reported	2016/7/18	0	0	0	0	0	0	0	0	0	0	0	OTHER
102192156	10219215	F	72	US	Health Profesional	2016/2/11	0	0	0	1	0	0	0	0	0	0	0	TARGET
102192307	10219230	F	72	JP	Health Profesional	2016/11/3	0	0	0	0	0	0	0	0	0	0	0	OTHER
102201233	10220123	F	59	US	Health Profesional	2015/3/27	0	0	0	0	0	0	0	0	0	0	0	OTHER
102214453	10221445	F	54	JP	Health Profesional	2015/3/5	1	0	0	1	0	0	0	0	0	0	0	TARGET
102221984	10222198	M	86	US	Health Profesional	2015/3/25	0	0	0	0	0	0	0	0	0	0	0	OTHER
102240422	10224042	F	60	JP	Health Profesional	2015/7/10	0	0	0	1	0	0	0	0	0	0	0	TARGET
102241205	10224120	F	37	OTHER	Health Profesional	2015/7/9	0	0	0	0	0	0	0	0	0	0	0	OTHER
102244805	10224480	F	66	FR	Health Profesional	2015/11/2	0	0	0	0	0	0	0	0	0	0	0	OTHER
102319983	10231998	M	66	OTHER	Nonhealth Profesiional	2018/3/30	0	1	0	0	1	0	0	0	1	0	0	ICI_CHEMO
102335743	10233574	M	62	OTHER	Nonhealth Profesiional	2018/4/3	0	1	0	0	0	0	0	0	0	0	0	CHEMO
102354225	10235422	M	71	JP	Health Profesional	2015/12/28	1	0	0	1	0	0	0	0	0	0	0	TARGET
102356875	10235687	F	55	JP	Health Profesional	2015/5/18	0	0	0	1	0	0	0	0	0	0	0	TARGET
102388033	10238803	F	52	US	Health Profesional	2016/5/16	0	0	0	0	0	0	0	0	0	0	0	OTHER
102424933	10242493	F	54	GB	Nonhealth Profesiional	2016/7/13	0	0	0	1	0	0	0	0	0	0	0	TARGET
102433514	10243351	F	70	OTHER	Health Profesional	2017/2/8	0	0	0	0	0	0	0	0	0	0	0	OTHER
102451453	10245145	F	78	JP	Health Profesional	2015/3/23	0	0	0	1	0	0	0	0	0	0	0	TARGET
102476714	10247671	F	53	GB	Nonhealth Profesiional	2015/4/21	0	0	0	1	0	0	0	0	0	0	0	TARGET
102488313	10248831	M	48	OTHER	Health Profesional	2016/3/3	0	0	0	0	0	0	0	0	0	0	0	OTHER
102502682	10250268	F		US	Nonhealth Profesiional	2015/5/18	0	0	0	0	0	0	0	0	0	0	0	OTHER
102510386	10251038	M		US	Nonhealth Profesiional	2015/7/2	1	0	0	0	0	0	0	0	0	0	0	OTHER
1025259424	10252594	F	79	US	Nonhealth Profesiional	2018/3/12	0	0	0	1	0	0	0	0	0	0	0	TARGET
102527547	10252754	F	54	OTHER	Health Profesional	2015/1/23	0	0	0	1	0	0	0	0	0	0	0	TARGET
102527584	10252758	F	59	JP	Health Profesional	2015/3/3	0	0	0	1	0	0	0	0	0	0	0	TARGET
102530715	10253071	F	52	JP	Health Profesional	2015/2/9	0	0	0	1	0	0	0	0	0	0	0	TARGET
102616835	10261683	F	54	JP	Health Profesional	2016/4/29	0	0	0	1	0	0	0	0	0	0	0	TARGET
1026205012	10262050	F	69	OTHER	Health Profesional	2015/1/31	0	0	0	0	0	0	0	0	0	0	0	OTHER
102658253	10265825	M	75	US	Health Profesional	2016/12/4	0	0	0	0	0	0	0	0	0	0	0	OTHER
102683327	10268332	M	72	OTHER	Health Profesional	2015/8/13	0	0	0	1	0	0	0	0	0	0	0	TARGET
102700125	10270012	F	51	OTHER	Health Profesional	2015/1/27	0	0	0	0	0	0	0	0	0	0	0	OTHER
102714922	10271492	M		GB	Health Profesional	2017/11/17	0	0	0	0	0	0	0	0	0	0	0	OTHER
102722733	10272273	NR		JP	Health Profesional	2018/9/28	0	0	0	0	0	0	0	0	0	0	0	OTHER
102723252	10272325	M	63	OTHER	Health Profesional	2015/9/8	0	0	0	0	0	0	0	0	0	0	0	OTHER
102727243	10272724	F	45	OTHER	Health Profesional	2015/9/1	0	0	0	1	0	0	0	0	0	0	0	TARGET
102733233	10273323	M		GB	Health Profesional	2018/6/3	0	0	0	0	0	0	0	0	0	0	0	OTHER
102761816	10276181	M	64	JP	Health Profesional	2015/4/24	0	1	0	0	0	0	0	0	0	0	0	CHEMO
102768945	10276894	M	56	OTHER	Health Profesional	2015/3/4	0	0	0	0	0	0	0	0	0	0	0	OTHER
102772503	10277250	M	68	GB	Health Profesional	2016/8/30	0	0	0	0	0	0	0	0	0	0	0	OTHER
102772642	10277264	M		OTHER	Health Profesional	2016/8/24	0	0	0	0	0	0	0	0	0	0	0	OTHER
102823098	10282309	M	66	JP	Health Profesional	2016/10/11	1	0	0	1	0	0	0	0	0	0	0	TARGET
102826577	10282657	F	73	JP	Health Profesional	2015/7/2	0	0	0	1	0	0	0	0	0	0	0	TARGET
102840546	10284054	F	61	US	Health Profesional	2015/1/16	0	0	0	1	0	0	0	0	0	0	0	TARGET
102851934	10285193	F	61	JP	Health Profesional	2015/3/23	0	0	0	1	0	0	0	0	0	0	0	TARGET
102895159	10289515	M	29	GB	Health Profesional	2018/4/27	0	0	0	0	0	0	0	0	0	0	0	OTHER
102962563	10296256	M	52	JP	Health Profesional	2015/3/3	0	0	0	1	0	0	0	0	0	0	0	TARGET
102964863	10296486	M		GB	Nonhealth Profesiional	2015/3/23	0	0	0	1	0	0	0	0	0	0	0	TARGET
102968073	10296807	M	54	US	Health Profesional	2015/4/13	0	0	0	0	1	1	0	0	0	0	0	ICI
102968723	10296872	M	73	OTHER	Health Profesional	2019/6/12	0	0	0	0	0	0	0	0	0	0	0	OTHER
102983072	10298307	F	53	JP	Health Profesional	2015/1/16	0	0	0	1	0	0	0	0	0	0	0	TARGET
102983843	10298384	F	64	JP	Health Profesional	2015/11/4	0	0	0	1	0	0	0	0	0	0	0	TARGET
103003823	10300382	M		OTHER	Health Profesional	2015/10/1	0	0	0	0	0	0	0	0	0	0	0	OTHER
103011707	10301170	M	75	JP	Health Profesional	2015/12/23	0	0	0	0	0	0	0	0	0	0	0	OTHER
103014642	10301464	M	74	JP	Health Profesional	2018/5/22	0	0	0	0	0	0	0	0	0	0	0	OTHER
103015357	10301535	M	66	OTHER	Health Profesional	2015/12/22	0	0	0	0	0	0	0	0	0	0	0	OTHER
103042395	10304239	F	68	OTHER	Health Profesional	2016/6/16	0	0	0	1	0	0	0	0	0	0	0	TARGET
103048275	10304827	F	64	FR	Health Profesional	2015/8/7	0	0	0	0	0	0	0	0	0	0	0	OTHER
103048323	10304832	F	54	OTHER	Health Profesional	2015/7/9	0	0	0	0	0	0	0	0	0	0	0	OTHER
103051225	10305122	M		GB	Nonhealth Profesiional	2015/6/24	0	0	0	1	0	0	0	0	0	0	0	TARGET
1030641812	10306418	F	74	OTHER	Health Profesional	2015/8/28	0	0	0	0	0	0	0	0	0	0	0	OTHER
103087294	10308729	F	72	US	Health Profesional	2015/9/28	0	0	0	0	0	0	0	0	0	0	0	OTHER
103121804	10312180	F	66	OTHER	Health Profesional	2015/3/31	0	0	0	0	0	0	0	0	0	0	0	OTHER
103291694	10329169	F	57	JP	Health Profesional	2016/2/10	0	0	0	1	0	0	0	0	0	0	0	TARGET
103304476	10330447	M	71	DE	Health Profesional	2016/12/7	0	0	0	0	0	0	0	0	0	0	0	OTHER
103321977	10332197	F	81	US	Health Profesional	2015/8/14	0	0	0	0	1	1	0	0	0	0	0	ICI
103335126	10333512	F	53	OTHER	Health Profesional	2015/10/8	1	0	0	0	1	0	1	0	0	0	0	ICI
103335157	10333515	M	67	OTHER	Health Profesional	2015/9/15	0	0	0	0	1	0	1	0	0	0	0	ICI
103335624	10333562	M	64	DE	Health Profesional	2018/6/20	0	0	0	1	0	0	0	0	0	0	0	TARGET
103338144	10333814	F	62	US	Health Profesional	2015/3/20	0	0	0	0	0	0	0	0	0	0	0	OTHER
103349375	10334937	M	77	OTHER	Health Profesional	2015/2/5	0	0	0	0	1	0	1	0	0	0	0	ICI
103351426	10335142	M	59	OTHER	Health Profesional	2015/1/28	0	0	0	0	1	0	1	0	0	0	0	ICI
1033692810	10336928	M	61	JP	Health Profesional	2015/8/13	1	0	0	0	1	0	1	0	0	0	0	ICI
103371952	10337195	M		OTHER	Health Profesional	2016/3/24	0	0	0	1	0	0	0	0	0	0	0	TARGET
103382635	10338263	M	50	US	Health Profesional	2015/4/30	0	0	0	1	0	0	0	0	0	0	0	TARGET
103414137	10341413	F	61	US	Health Profesional	2015/2/23	0	0	0	0	0	0	0	0	0	0	0	OTHER
103437482	10343748	F	75	US	Health Profesional	2015/1/23	0	0	0	1	0	0	0	0	0	0	0	TARGET
1034391010	10343910	F	51	DE	Health Profesional	2015/8/20	0	0	0	0	0	0	0	0	0	0	0	OTHER
103442255	10344225	F	40	JP	Health Profesional	2015/3/17	0	0	0	1	0	0	0	0	0	0	0	TARGET
103477222	10347722	NR		GB	Nonhealth Profesiional	2015/10/30	0	0	0	1	0	0	0	0	0	0	0	TARGET
103498712	10349871	F		GB	Nonhealth Profesiional	2015/5/29	0	0	0	1	0	0	0	0	0	0	0	TARGET
103563383	10356338	NR		JP	Nonhealth Profesiional	2020/3/3	0	0	0	0	0	0	0	0	0	0	0	OTHER
103585834	10358583	F	51	OTHER	Health Profesional	2015/7/28	0	0	0	0	0	0	0	0	0	0	0	OTHER
103590573	10359057	M	56	OTHER	Nonhealth Profesiional	2015/2/6	0	1	0	0	0	0	0	0	0	0	0	CHEMO
103596134	10359613	M	76	GB	Nonhealth Profesiional	2015/3/23	0	0	0	1	0	0	0	0	0	0	0	TARGET
103606683	10360668	M	46	OTHER	Nonhealth Profesiional	2015/1/26	0	0	0	0	0	0	0	0	0	0	0	OTHER
103607732	10360773	F	64	US	Nonhealth Profesiional	2015/6/26	0	0	0	0	0	0	0	0	0	0	0	OTHER
103608895	10360889	M	83	OTHER	Nonhealth Profesiional	2019/9/28	0	0	0	0	0	0	0	0	0	0	0	OTHER
103622943	10362294	M	55	US	Health Profesional	2016/4/19	0	0	0	1	0	0	0	0	0	0	0	TARGET
103631484	10363148	M	72	OTHER	Health Profesional	2019/9/24	0	0	0	0	0	0	0	0	0	0	0	OTHER
103635005	10363500	M	76	JP	Health Profesional	2015/1/13	1	0	0	0	0	0	0	0	0	0	0	OTHER
103642402	10364240	F	52	US	Health Profesional	2015/2/23	0	0	0	0	0	0	0	0	0	0	0	OTHER
103654323	10365432	F	66	JP	Health Profesional	2015/3/3	0	0	0	1	0	0	0	0	0	0	0	TARGET
103658104	10365810	M	64	JP	Health Profesional	2015/9/10	0	0	0	1	0	0	0	0	0	0	0	TARGET
103664724	10366472	M	68	JP	Health Profesional	2015/4/9	0	1	0	0	0	0	0	0	0	0	0	CHEMO
103667124	10366712	M	71	JP	Health Profesional	2016/6/20	1	0	0	1	0	0	0	0	0	0	0	TARGET
103674493	10367449	M	68	JP	Health Profesional	2015/7/16	0	0	0	0	0	0	0	0	0	0	0	OTHER
103709573	10370957	F	37	OTHER	Nonhealth Profesiional	2016/9/27	0	0	0	1	0	0	0	0	0	0	0	TARGET
103711472	10371147	M		GB	Nonhealth Profesiional	2015/5/20	0	0	0	1	0	0	0	0	0	0	0	TARGET
103718912	10371891	F	48	GB	Nonhealth Profesiional	2015/8/20	0	0	0	1	0	0	0	0	0	0	0	TARGET
1037347611	10373476	M	68	FR	Health Profesional	2016/7/29	0	0	0	0	0	0	0	0	0	0	0	OTHER
103740953	10374095	M	72	JP	Nonhealth Profesiional	2018/3/30	1	1	0	0	1	0	0	0	1	0	0	ICI_CHEMO
103753608	10375360	F	63	JP	Health Profesional	2019/1/8	0	0	0	1	0	0	0	0	0	0	0	TARGET
103754113	10375411	M	74	GB	Nonhealth Profesiional	2015/6/3	0	0	0	1	0	0	0	0	0	0	0	TARGET
103754122	10375412	M		US	Nonhealth Profesiional	2015/8/24	0	0	0	1	0	0	0	0	0	0	0	TARGET
103754212	10375421	F		GB	Nonhealth Profesiional	2015/5/8	0	0	0	1	0	0	0	0	0	0	0	TARGET
103777255	10377725	F	80	US	Not reported	2015/8/6	0	0	0	0	0	0	0	0	0	0	0	OTHER
103811693	10381169	M	70	OTHER	Health Profesional	2015/1/12	0	0	0	0	0	0	0	0	0	0	0	OTHER
103813302	10381330	F	86	GB	Nonhealth Profesiional	2015/5/8	0	0	0	1	0	0	0	0	0	0	0	TARGET
103832214	10383221	M	72	US	Nonhealth Profesiional	2015/5/22	0	0	0	0	1	1	0	0	0	0	0	ICI
103845416	10384541	F	67	US	Health Profesional	2016/5/16	0	0	0	0	0	0	0	0	0	0	0	OTHER
103876006	10387600	F	46	JP	Health Profesional	2015/11/24	1	0	0	1	0	0	0	0	0	0	0	TARGET
103913152	10391315	M		GB	Nonhealth Profesiional	2015/3/6	0	0	0	0	0	0	0	0	0	0	0	OTHER
103913203	10391320	F		GB	Nonhealth Profesiional	2015/8/26	0	0	0	1	0	0	0	0	0	0	0	TARGET
103918403	10391840	F	87	OTHER	Health Profesional	2015/5/29	0	0	0	1	0	0	0	0	0	0	0	TARGET
103926704	10392670	M	59	US	Nonhealth Profesiional	2018/10/30	0	0	0	1	0	0	0	0	0	0	0	TARGET
103937267	10393726	F	53	DE	Health Profesional	2018/8/2	0	0	0	1	0	0	0	0	0	0	0	TARGET
103958854	10395885	M	72	JP	Health Profesional	2015/12/29	0	0	0	1	0	0	0	0	0	0	0	TARGET
103961183	10396118	F	79	US	Nonhealth Profesiional	2015/8/20	0	0	0	1	0	0	0	0	0	0	0	TARGET
103961192	10396119	F	62	GB	Nonhealth Profesiional	2015/9/1	0	0	0	0	0	0	0	0	0	0	0	OTHER
103961222	10396122	NR		GB	Nonhealth Profesiional	2015/3/9	0	0	0	1	0	0	0	0	0	0	0	TARGET
104001169	10400116	M	54	JP	Health Profesional	2015/8/11	0	0	0	1	0	0	0	0	0	0	0	TARGET
104008176	10400817	F	62	OTHER	Health Profesional	2016/1/12	0	0	0	0	0	0	0	0	0	0	0	OTHER
1040138212	10401382	M	67	US	Health Profesional	2016/2/10	1	0	0	0	1	1	0	0	0	0	0	ICI
104019246	10401924	M	61	FR	Health Profesional	2018/4/27	0	0	0	0	0	0	0	0	0	0	0	OTHER
104019682	10401968	M		GB	Nonhealth Profesiional	2015/4/20	0	0	0	0	0	0	0	0	0	0	0	OTHER
104019796	10401979	M	73	US	Health Profesional	2016/3/8	0	0	0	1	0	0	0	0	0	0	0	TARGET
104025542	10402554	F	60	DE	Health Profesional	2015/2/10	0	0	0	0	0	0	0	0	0	0	0	OTHER
104032147	10403214	F	76	US	Health Profesional	2017/5/22	0	0	0	0	0	0	0	0	0	0	0	OTHER
104036308	10403630	M	76	US	Nonhealth Profesiional	2020/3/20	1	0	0	0	1	1	0	0	0	0	0	ICI
104047404	10404740	M	70	OTHER	Nonhealth Profesiional	2018/3/30	0	1	0	0	1	0	0	0	1	0	0	ICI_CHEMO
104055656	10405565	M	58	US	Nonhealth Profesiional	2015/1/27	0	0	0	0	0	0	0	0	0	0	0	OTHER
104058798	10405879	M	65	US	Health Profesional	2018/5/9	0	1	0	0	0	0	0	0	0	0	0	CHEMO
104059522	10405952	M		GB	Nonhealth Profesiional	2015/9/2	0	0	0	0	0	0	0	0	0	0	0	OTHER
104062932	10406293	F	69	GB	Nonhealth Profesiional	2015/11/11	0	0	0	1	0	0	0	0	0	0	0	TARGET
104087662	10408766	M	77	OTHER	Health Profesional	2015/2/25	0	1	0	0	0	0	0	0	0	0	0	CHEMO
104096313	10409631	F		GB	Nonhealth Profesiional	2015/6/29	0	0	0	1	0	0	0	0	0	0	0	TARGET
104096422	10409642	F		GB	Nonhealth Profesiional	2015/5/28	0	0	0	1	0	0	0	0	0	0	0	TARGET
104097233	10409723	F		GB	Nonhealth Profesiional	2015/9/18	0	0	0	1	0	0	0	0	0	0	0	TARGET
104100373	10410037	F	60	FR	Health Profesional	2015/2/18	0	0	0	0	0	0	0	0	0	0	0	OTHER
104143112	10414311	F	67	OTHER	Health Profesional	2015/3/12	0	0	0	0	0	0	0	0	0	0	0	OTHER
104164452	10416445	M		GB	Nonhealth Profesiional	2015/2/9	0	0	0	1	0	0	0	0	0	0	0	TARGET
104166405	10416640	M	42	US	Health Profesional	2015/1/2	0	0	0	0	0	0	0	0	0	0	0	OTHER
104176965	10417696	F	51	OTHER	Health Profesional	2018/10/29	0	0	0	0	0	0	0	0	0	0	0	OTHER
104190167	10419016	F	41	JP	Health Profesional	2015/6/29	0	0	0	1	0	0	0	0	0	0	0	TARGET
104194175	10419417	F	55	OTHER	Health Profesional	2015/2/3	0	0	0	0	0	0	0	0	0	0	0	OTHER
104219264	10421926	M	65	JP	Health Profesional	2015/2/9	0	0	0	0	0	0	0	0	0	0	0	OTHER
104230902	10423090	M		GB	Nonhealth Profesiional	2015/6/12	0	0	0	1	0	0	0	0	0	0	0	TARGET
104230913	10423091	F	55	GB	Nonhealth Profesiional	2015/5/22	0	0	0	1	0	0	0	0	0	0	0	TARGET
104257916	10425791	M	82	JP	Health Profesional	2016/2/28	0	0	0	1	0	0	0	0	0	0	0	TARGET
104267452	10426745	F		GB	Nonhealth Profesiional	2016/8/4	0	0	0	1	0	0	0	0	0	0	0	TARGET
104277915	10427791	F	83	JP	Health Profesional	2015/9/15	0	0	0	1	0	0	0	0	0	0	0	TARGET
104297864	10429786	F	84	US	Health Profesional	2015/8/14	0	0	0	1	0	0	0	0	0	0	0	TARGET
104330574	10433057	M	49	OTHER	Health Profesional	2015/10/23	0	0	0	0	0	0	0	0	0	0	0	OTHER
104335042	10433504	M	73	US	Nonhealth Profesiional	2015/4/15	0	0	0	0	0	0	0	0	0	0	0	OTHER
104341072	10434107	M	59.16712329	GB	Health Profesional	2016/2/5	0	0	0	0	0	0	0	0	0	0	0	OTHER
104345425	10434542	F	65	OTHER	Health Profesional	2015/5/11	0	0	0	1	0	0	0	0	0	0	0	TARGET
104364516	10436451	M	55	JP	Health Profesional	2016/8/22	0	0	0	1	0	0	0	0	0	0	0	TARGET
104378522	10437852	M	53	OTHER	Health Profesional	2015/8/31	0	0	0	0	0	0	0	0	0	0	0	OTHER
104397992	10439799	F		GB	Nonhealth Profesiional	2015/8/21	0	0	0	0	0	0	0	0	0	0	0	OTHER
1044065213	10440652	M	68	OTHER	Health Profesional	2016/10/12	0	0	0	0	0	0	0	0	0	0	0	OTHER
104413733	10441373	F		GB	Nonhealth Profesiional	2015/6/15	0	0	0	1	0	0	0	0	0	0	0	TARGET
104416767	10441676	F	69	JP	Health Profesional	2016/2/10	0	0	0	0	0	0	0	0	0	0	0	OTHER
104441573	10444157	M	67	GB	Nonhealth Profesiional	2015/7/20	0	0	0	1	0	0	0	0	0	0	0	TARGET
104441582	10444158	F	87	GB	Nonhealth Profesiional	2015/2/11	0	0	0	1	0	0	0	0	0	0	0	TARGET
104451034	10445103	F	70	US	Nonhealth Profesiional	2015/4/20	0	0	0	1	0	0	0	0	0	0	0	TARGET
104468432	10446843	M	62	DE	Health Profesional	2019/9/15	0	0	0	0	0	0	0	0	0	0	0	OTHER
104469453	10446945	M		GB	Nonhealth Profesiional	2015/6/25	0	0	0	1	0	0	0	0	0	0	0	TARGET
1044761829	10447618	M	72	GB	Health Profesional	2016/1/29	0	0	0	0	1	0	1	0	0	0	0	ICI
104488103	10448810	F	66	US	Health Profesional	2015/4/2	0	0	0	0	0	0	0	0	0	0	0	OTHER
104500032	10450003	F		GB	Nonhealth Profesiional	2015/9/2	0	0	0	1	0	0	0	0	0	0	0	TARGET
104500473	10450047	M		FR	Nonhealth Profesiional	2015/1/7	0	1	0	0	0	0	0	0	0	0	0	CHEMO
1045030112	10450301	M	73	OTHER	Health Profesional	2015/7/16	0	0	0	0	1	0	1	0	0	0	0	ICI
104508242	10450824	F	85	US	Health Profesional	2016/5/18	0	0	0	0	0	0	0	0	0	0	0	OTHER
104509702	10450970	M	48	JP	Health Profesional	2016/1/8	0	0	0	1	0	0	0	0	0	0	0	TARGET
104510522	10451052	M	67	GB	Health Profesional	2015/2/26	0	1	0	0	0	0	0	0	0	0	0	CHEMO
104513996	10451399	F	74	JP	Health Profesional	2015/2/10	0	0	0	1	0	0	0	0	0	0	0	TARGET
104517963	10451796	M	61	US	Health Profesional	2015/1/28	0	0	1	0	0	0	0	0	0	0	0	RT
104525513	10452551	M	56	US	Health Profesional	2015/2/26	0	0	0	1	0	0	0	0	0	0	0	TARGET
1045270010	10452700	M	62	DE	Health Profesional	2015/1/20	1	0	0	0	1	0	1	0	0	0	0	ICI
104567163	10456716	F	26	US	Health Profesional	2015/6/23	0	0	0	1	0	0	0	0	0	0	0	TARGET
1045702419	10457024	F	70	FR	Health Profesional	2015/6/30	0	0	0	0	1	0	1	0	0	0	0	ICI
104572123	10457212	F	73	US	Health Profesional	2015/7/24	0	1	0	0	0	0	0	0	0	0	0	CHEMO
104575939	10457593	M	71	OTHER	Health Profesional	2015/7/17	0	0	0	0	1	0	1	0	0	0	0	ICI
104576446	10457644	M	47	OTHER	Health Profesional	2015/5/22	1	0	0	0	1	0	1	0	0	0	0	ICI
104576914	10457691	M	84	US	Health Profesional	2015/4/14	0	0	0	0	1	0	1	0	0	0	0	ICI
104576934	10457693	F	40	OTHER	Health Profesional	2015/9/20	0	0	0	0	1	0	1	0	0	0	0	ICI
104594602	10459460	M	65	JP	Nonhealth Profesiional	2015/4/15	0	0	0	0	0	0	0	0	0	0	0	OTHER
104594614	10459461	M	51	JP	Nonhealth Profesiional	2015/4/17	0	0	0	0	0	0	0	0	0	0	0	OTHER
104622778	10462277	M	67	GB	Nonhealth Profesiional	2015/3/3	0	0	0	0	0	0	0	0	0	0	0	OTHER
1046265710	10462657	M	70	OTHER	Health Profesional	2015/5/18	0	0	0	0	1	0	1	0	0	0	0	ICI
1046388217	10463882	M	70	JP	Health Profesional	2015/7/30	0	0	0	0	1	0	1	0	0	0	0	ICI
104640638	10464063	M	68	OTHER	Health Profesional	2016/3/1	0	0	0	0	0	0	0	0	0	0	0	OTHER
104640994	10464099	F	80	US	Health Profesional	2015/10/30	0	0	0	0	0	0	0	0	0	0	0	OTHER
104644246	10464424	F	74	US	Health Profesional	2015/9/20	0	0	0	0	1	0	1	0	0	0	0	ICI
104646802	10464680	M		GB	Nonhealth Profesiional	2015/8/26	0	0	0	0	0	0	0	0	0	0	0	OTHER
104646963	10464696	F		US	Health Profesional	2015/8/26	0	0	0	1	0	0	0	0	0	0	0	TARGET
104647123	10464712	F		GB	Nonhealth Profesiional	2015/5/22	0	0	0	1	0	0	0	0	0	0	0	TARGET
104647193	10464719	M	83	GB	Nonhealth Profesiional	2015/2/4	0	0	0	1	0	0	0	0	0	0	0	TARGET
104664312	10466431	M	67	GB	Health Profesional	2015/3/4	0	1	0	0	0	0	0	0	0	0	0	CHEMO
104668475	10466847	F	79	US	Nonhealth Profesiional	2015/1/15	0	0	0	1	0	0	0	0	0	0	0	TARGET
104669554	10466955	F	65	OTHER	Health Profesional	2015/3/17	0	0	0	0	0	0	0	0	0	0	0	OTHER
104682163	10468216	M	64	JP	Health Profesional	2015/6/9	0	0	0	0	0	0	0	0	0	0	0	OTHER
104682263	10468226	M	80	JP	Health Profesional	2015/8/7	0	0	0	1	0	0	0	0	0	0	0	TARGET
104687194	10468719	M	65	US	Nonhealth Profesiional	2015/3/31	0	0	0	0	1	1	0	0	0	0	0	ICI
104690673	10469067	F	42	JP	Health Profesional	2015/4/8	0	0	0	1	0	0	0	0	0	0	0	TARGET
104698389	10469838	M	75	OTHER	Health Profesional	2016/4/18	0	0	0	1	0	0	0	0	0	0	0	TARGET
1047337316	10473373	F	64	US	Health Profesional	2015/10/23	0	0	0	0	1	0	1	0	0	0	0	ICI
104750756	10475075	M	55	JP	Health Profesional	2015/4/13	0	0	0	1	0	0	0	0	0	0	0	TARGET
104752614	10475261	F	37	FR	Health Profesional	2015/11/4	0	0	0	0	0	0	0	0	0	0	0	OTHER
104760978	10476097	M	76	OTHER	Health Profesional	2015/5/12	0	0	0	0	1	0	1	0	0	0	0	ICI
1048223322	10482233	M	75	JP	Health Profesional	2015/7/23	1	0	0	0	1	0	1	0	0	0	0	ICI
104838923	10483892	M	82	GB	Nonhealth Profesiional	2015/7/15	0	0	0	1	0	0	0	0	0	0	0	TARGET
1048505913	10485059	M	61	OTHER	Health Profesional	2015/6/24	0	0	0	0	1	0	1	0	0	0	0	ICI
104880387	10488038	F	30	OTHER	Health Profesional	2015/12/19	0	0	0	0	0	0	0	0	0	0	0	OTHER
104901546	10490154	M	86	JP	Health Profesional	2015/12/7	1	0	0	1	0	0	0	0	0	0	0	TARGET
104904212	10490421	M	68	GB	Nonhealth Profesiional	2015/4/27	0	0	0	1	0	0	0	0	0	0	0	TARGET
104904243	10490424	F	76	OTHER	Nonhealth Profesiional	2015/3/5	0	0	0	1	0	0	0	0	0	0	0	TARGET
104937302	10493730	M	70	OTHER	Health Profesional	2015/1/13	0	0	0	1	0	0	0	0	0	0	0	TARGET
104953675	10495367	F	73	OTHER	Health Profesional	2015/12/1	0	0	0	1	0	0	0	0	0	0	0	TARGET
1049538212	10495382	M	63	JP	Health Profesional	2015/8/28	0	0	0	0	1	0	1	0	0	0	0	ICI
104954732	10495473	F	60	OTHER	Health Profesional	2015/5/26	0	0	0	1	0	0	0	0	0	0	0	TARGET
104962204	10496220	M	69	US	Nonhealth Profesiional	2017/9/6	0	0	0	0	0	0	0	0	0	0	0	OTHER
104969619	10496961	M	71	JP	Health Profesional	2015/8/4	0	0	0	1	0	0	0	0	0	0	0	TARGET
104983284	10498328	M	73	JP	Health Profesional	2015/4/16	0	0	0	1	0	0	0	0	0	0	0	TARGET
105010324	10501032	F	71	FR	Health Profesional	2015/7/22	0	0	0	0	0	0	0	0	0	0	0	OTHER
105014363	10501436	NR		JP	Health Profesional	2015/7/13	0	0	0	0	0	0	0	0	0	0	0	OTHER
105017393	10501739	F	70	GB	Health Profesional	2015/11/27	0	0	0	0	0	0	0	0	0	0	0	OTHER
105028233	10502823	F		GB	Nonhealth Profesiional	2015/8/28	0	0	0	0	0	0	0	0	0	0	0	OTHER
105106294	10510629	F	39	JP	Health Profesional	2016/1/22	0	0	0	0	0	0	0	0	0	0	0	OTHER
105108864	10510886	M	49	US	Health Profesional	2016/2/9	0	0	0	0	0	0	0	0	0	0	0	OTHER
105114774	10511477	M	75	OTHER	Health Profesional	2015/10/7	0	0	0	1	0	0	0	0	0	0	0	TARGET
105127133	10512713	M	66	OTHER	Nonhealth Profesiional	2018/3/30	0	1	0	0	1	0	0	0	1	0	0	ICI_CHEMO
105127174	10512717	M	71	US	Health Profesional	2018/3/29	0	1	0	0	1	0	0	0	1	0	0	ICI_CHEMO
105127236	10512723	F	60	US	Nonhealth Profesiional	2015/5/20	1	0	0	0	1	1	0	0	0	0	0	ICI
105150234	10515023	M	56	OTHER	Health Profesional	2019/3/7	0	1	0	0	0	0	0	0	0	0	0	CHEMO
105162474	10516247	M	71	JP	Health Profesional	2015/3/25	0	0	0	1	0	0	0	0	0	0	0	TARGET
105177523	10517752	F	77	OTHER	Health Profesional	2015/2/5	0	0	0	1	0	0	0	0	0	0	0	TARGET
105177573	10517757	M	62	US	Nonhealth Profesiional	2015/1/20	1	0	0	0	1	1	0	0	0	0	0	ICI
105182333	10518233	M	68	DE	Health Profesional	2015/2/12	0	0	0	0	0	0	0	0	0	0	0	OTHER
105182442	10518244	F	55	JP	Health Profesional	2015/3/16	0	0	0	0	0	0	0	0	0	0	0	OTHER
105182472	10518247	M	70	OTHER	Nonhealth Profesiional	2016/8/11	0	0	0	1	0	0	0	0	0	0	0	TARGET
105194152	10519415	M	72	FR	Health Profesional	2015/2/26	0	0	0	0	0	0	0	0	0	0	0	OTHER
105207375	10520737	F	49	JP	Health Profesional	2015/6/16	0	0	0	1	0	0	0	0	0	0	0	TARGET
105228534	10522853	F	48	FR	Health Profesional	2018/11/5	0	0	0	1	0	0	0	0	0	0	0	TARGET
105232279	10523227	NR		GB	Health Profesional	2015/8/25	0	0	0	0	0	0	0	0	0	0	0	OTHER
105259503	10525950	F	65	FR	Health Profesional	2016/7/26	0	0	0	0	0	0	0	0	0	0	0	OTHER
105290336	10529033	M	69	JP	Health Profesional	2015/10/16	0	0	0	1	0	0	0	0	0	0	0	TARGET
105291154	10529115	M	79	JP	Health Profesional	2015/2/12	0	0	0	1	0	0	0	0	0	0	0	TARGET
105291498	10529149	F	69	JP	Health Profesional	2015/5/28	0	0	0	1	0	0	0	0	0	0	0	TARGET
1052921710	10529217	M	51	OTHER	Health Profesional	2015/4/17	0	0	0	0	1	0	1	0	0	0	0	ICI
105299863	10529986	M	71	JP	Nonhealth Profesiional	2015/1/15	0	0	0	0	0	0	0	0	0	0	0	OTHER
105304397	10530439	F	71	JP	Health Profesional	2016/10/21	0	0	0	1	0	0	0	0	0	0	0	TARGET
105307973	10530797	M	61	GB	Nonhealth Profesiional	2016/3/3	0	0	0	0	0	0	0	0	0	0	0	OTHER
1053187919	10531879	F	74	US	Health Profesional	2015/9/16	0	1	0	0	1	0	1	0	0	0	0	ICI_CHEMO
105326824	10532682	M	64	JP	Health Profesional	2015/3/20	0	0	0	1	0	0	0	0	0	0	0	TARGET
105327112	10532711	F	75	OTHER	Health Profesional	2016/6/3	0	0	0	1	0	0	0	0	0	0	0	TARGET
105335352	10533535	F		GB	Nonhealth Profesiional	2015/9/1	0	0	0	1	0	0	0	0	0	0	0	TARGET
105342558	10534255	M	61	JP	Health Profesional	2015/9/14	0	0	0	1	0	0	0	0	0	0	0	TARGET
105342597	10534259	F	58	JP	Health Profesional	2015/11/3	1	0	0	1	0	0	0	0	0	0	0	TARGET
105346824	10534682	F	51	US	Health Profesional	2015/11/9	0	0	0	0	1	0	1	0	0	0	0	ICI
105353496	10535349	M	68	US	Nonhealth Profesiional	2015/9/17	0	0	0	0	0	0	0	0	0	0	0	OTHER
105372303	10537230	M	52	US	Health Profesional	2015/3/25	0	0	0	1	0	0	0	0	0	0	0	TARGET
105389075	10538907	M	54	US	Health Profesional	2015/7/21	0	1	0	0	1	0	1	0	0	0	0	ICI_CHEMO
105389103	10538910	F	71	GB	Nonhealth Profesiional	2016/7/25	0	0	0	1	0	0	0	0	0	0	0	TARGET
105394663	10539466	M	75	US	Health Profesional	2015/3/17	0	1	0	0	0	0	0	0	0	0	0	CHEMO
105401323	10540132	F	67	JP	Health Profesional	2015/1/27	0	1	0	0	0	0	0	0	0	0	0	CHEMO
1054109015	10541090	M	66	JP	Health Profesional	2015/7/20	0	0	0	0	1	0	1	0	0	0	0	ICI
105422783	10542278	M	75	US	Health Profesional	2015/2/23	0	0	0	0	0	0	0	0	0	0	0	OTHER
105433933	10543393	M	62	US	Health Profesional	2015/4/23	0	1	0	0	0	0	0	0	0	0	0	CHEMO
105434413	10543441	F	76	OTHER	Health Profesional	2015/1/20	0	0	0	0	0	0	0	0	0	0	0	OTHER
105435823	10543582	M	61	JP	Health Profesional	2015/1/19	0	0	0	1	0	0	0	0	0	0	0	TARGET
105436935	10543693	M	62	DE	Health Profesional	2015/7/7	0	0	0	0	0	0	0	0	0	0	0	OTHER
105481574	10548157	F	53	US	Health Profesional	2015/4/7	0	0	0	1	0	0	0	0	0	0	0	TARGET
105483614	10548361	F	60	JP	Health Profesional	2015/4/13	0	0	0	1	0	0	0	0	0	0	0	TARGET
1054885317	10548853	F	81	JP	Health Profesional	2016/10/8	0	0	0	1	0	0	0	0	0	0	0	TARGET
105499713	10549971	F		OTHER	Health Profesional	2015/5/20	0	0	0	1	0	0	0	0	0	0	0	TARGET
105502419	10550241	M	72	OTHER	Health Profesional	2015/9/25	0	0	0	1	0	0	0	0	0	0	0	TARGET
105535643	10553564	F	51	JP	Health Profesional	2015/1/14	0	0	0	0	0	0	0	0	0	0	0	OTHER
105544636	10554463	F	65	JP	Health Profesional	2015/6/24	0	0	0	0	0	0	0	0	0	0	0	OTHER
105549764	10554976	F	59	US	Health Profesional	2015/1/8	0	0	0	1	0	0	0	0	0	0	0	TARGET
105569382	10556938	M	84	JP	Health Profesional	2015/3/4	0	0	0	0	0	0	0	0	0	0	0	OTHER
105584994	10558499	M	64	US	Nonhealth Profesiional	2015/3/24	0	0	0	0	1	1	0	0	0	0	0	ICI
105591494	10559149	M	68	JP	Health Profesional	2015/3/13	0	0	0	1	0	0	0	0	0	0	0	TARGET
105599374	10559937	M	61	JP	Health Profesional	2015/7/3	0	0	0	0	0	0	0	0	0	0	0	OTHER
105635523	10563552	M	71	JP	Health Profesional	2015/2/11	0	0	0	0	0	0	0	0	0	0	0	OTHER
105643357	10564335	F	67	US	Health Profesional	2015/4/17	0	0	0	0	0	0	0	0	0	0	0	OTHER
1056439210	10564392	F	68	OTHER	Health Profesional	2015/2/10	0	0	0	1	0	0	0	0	0	0	0	TARGET
105647324	10564732	M	65	JP	Health Profesional	2015/1/23	0	0	0	1	0	0	0	0	0	0	0	TARGET
105665314	10566531	M	70	US	Nonhealth Profesiional	2015/7/1	0	0	0	1	0	0	0	0	0	0	0	TARGET
105689512	10568951	F	57	OTHER	Health Profesional	2015/1/12	0	1	0	0	0	0	0	0	0	0	0	CHEMO
105706762	10570676	F		OTHER	Nonhealth Profesiional	2015/1/15	0	0	0	0	0	0	0	0	0	0	0	OTHER
105712044	10571204	M	67	JP	Nonhealth Profesiional	2015/1/26	0	0	0	0	0	0	0	0	0	0	0	OTHER
105712205	10571220	M	62	OTHER	Health Profesional	2015/11/18	0	0	0	0	0	0	0	0	0	0	0	OTHER
105712382	10571238	M	76	OTHER	Nonhealth Profesiional	2015/2/18	0	1	0	0	0	0	0	0	0	0	0	CHEMO
105741202	10574120	M	67	US	Health Profesional	2015/1/13	0	1	0	0	0	0	0	0	0	0	0	CHEMO
105768504	10576850	F	58	OTHER	Health Profesional	2015/2/13	0	1	0	0	0	0	0	0	0	0	0	CHEMO
105770964	10577096	F	72	US	Health Profesional	2015/11/3	0	0	0	0	1	0	1	0	0	0	0	ICI
1057767015	10577670	M	59	OTHER	Health Profesional	2016/5/25	0	0	0	1	0	0	0	0	0	0	0	TARGET
105779973	10577997	M	84	JP	Health Profesional	2015/5/28	0	0	0	0	0	0	0	0	0	0	0	OTHER
105785793	10578579	F	83	OTHER	Nonhealth Profesiional	2015/1/15	0	1	0	0	0	0	0	0	0	0	0	CHEMO
1057994411	10579944	M	65	US	Health Profesional	2015/8/3	0	0	0	0	1	0	1	0	0	0	0	ICI
105803412	10580341	F	80	US	Nonhealth Profesiional	2015/5/22	0	0	0	0	0	0	0	0	0	0	0	OTHER
105816115	10581611	M	62	JP	Health Profesional	2015/5/20	0	0	0	1	0	0	0	0	0	0	0	TARGET
105820183	10582018	M	67	OTHER	Health Profesional	2015/3/18	0	0	0	1	0	0	0	0	0	0	0	TARGET
105838107	10583810	M	64	JP	Health Profesional	2015/8/4	1	0	0	1	0	0	0	0	0	0	0	TARGET
105844483	10584448	F	43	JP	Health Profesional	2015/2/26	0	0	0	1	0	0	0	0	0	0	0	TARGET
105845497	10584549	F	66	GB	Nonhealth Profesiional	2017/9/25	0	0	0	1	0	0	0	0	0	0	0	TARGET
105864143	10586414	M	56	FR	Health Profesional	2015/4/22	0	0	0	1	0	0	0	0	0	0	0	TARGET
105872312	10587231	F	59	GB	Nonhealth Profesiional	2015/4/8	0	0	0	1	0	0	0	0	0	0	0	TARGET
1058807618	10588076	M	69	US	Health Profesional	2015/8/13	1	0	0	0	1	0	1	0	0	0	0	ICI
105881743	10588174	F	59	JP	Health Profesional	2015/3/27	1	0	0	1	0	0	0	0	0	0	0	TARGET
105888593	10588859	M	54	DE	Health Profesional	2015/7/28	0	0	0	0	0	0	0	0	0	0	0	OTHER
105900235	10590023	M	73	OTHER	Health Profesional	2015/5/4	0	1	0	0	0	0	0	0	0	0	0	CHEMO
105925134	10592513	F	59	FR	Health Profesional	2015/2/17	0	0	0	0	0	0	0	0	0	0	0	OTHER
105925633	10592563	F	67	US	Nonhealth Profesiional	2016/2/22	0	0	0	1	0	0	0	0	0	0	0	TARGET
105927464	10592746	M	72	JP	Health Profesional	2017/12/15	0	0	0	1	0	0	0	0	0	0	0	TARGET
105928293	10592829	M	66	JP	Health Profesional	2015/12/30	0	0	0	0	0	0	0	0	0	0	0	OTHER
105933905	10593390	M	67	US	Health Profesional	2015/2/17	0	1	0	0	1	0	1	0	0	0	0	ICI_CHEMO
105935222	10593522	F	77	JP	Nonhealth Profesiional	2015/3/17	0	1	0	0	0	0	0	0	0	0	0	CHEMO
105942205	10594220	F	78	OTHER	Health Profesional	2015/6/27	0	0	0	0	0	0	0	0	0	0	0	OTHER
105952033	10595203	M		OTHER	Nonhealth Profesiional	2016/8/4	0	0	0	1	0	0	0	0	0	0	0	TARGET
105955569	10595556	M	48	DE	Health Profesional	2015/9/18	0	0	0	0	0	0	0	0	0	0	0	OTHER
105956002	10595600	F	65	OTHER	Health Profesional	2015/1/27	0	0	0	0	0	0	0	0	0	0	0	OTHER
105959372	10595937	M	53	OTHER	Health Profesional	2015/7/17	0	0	0	0	0	0	0	0	0	0	0	OTHER
105962113	10596211	M	59	JP	Health Profesional	2015/1/28	0	0	0	1	0	0	0	0	0	0	0	TARGET
105965694	10596569	M	56	US	Nonhealth Profesiional	2015/3/6	0	0	0	0	0	0	0	0	0	0	0	OTHER
105992506	10599250	F	71	US	Health Profesional	2015/3/18	0	0	0	0	0	0	0	0	0	0	0	OTHER
105997384	10599738	M	68	US	Health Profesional	2015/2/20	0	0	0	0	1	0	1	0	0	0	0	ICI
106006442	10600644	M	49	DE	Health Profesional	2015/4/15	0	0	0	0	0	0	0	0	0	0	0	OTHER
106009243	10600924	F	73	GB	Health Profesional	2015/3/17	0	0	0	0	0	0	0	0	0	0	0	OTHER
106017782	10601778	M	65	FR	Health Profesional	2015/1/13	0	1	0	0	0	0	0	0	0	0	0	CHEMO
106021054	10602105	F	50	OTHER	Health Profesional	2015/5/13	0	0	0	1	0	0	0	0	0	0	0	TARGET
106022268	10602226	F	72	OTHER	Health Profesional	2016/4/27	0	0	0	0	0	0	0	0	0	0	0	OTHER
106033013	10603301	F	75	OTHER	Health Profesional	2015/1/6	0	0	0	1	0	0	0	0	0	0	0	TARGET
106058204	10605820	M	64	GB	Health Profesional	2016/5/3	0	0	0	0	0	0	0	0	0	0	0	OTHER
106063568	10606356	M	50	JP	Health Profesional	2015/11/25	0	0	0	0	0	0	0	0	0	0	0	OTHER
106073373	10607337	M	59	GB	Nonhealth Profesiional	2015/2/5	1	0	0	1	0	0	0	0	0	0	0	TARGET
106084344	10608434	M	80	JP	Health Profesional	2015/4/14	0	0	0	1	0	0	0	0	0	0	0	TARGET
106086073	10608607	M	71	OTHER	Health Profesional	2015/4/22	0	0	0	1	0	0	0	0	0	0	0	TARGET
106089763	10608976	F	58	GB	Nonhealth Profesiional	2016/8/4	0	0	0	1	0	0	0	0	0	0	0	TARGET
106091722	10609172	M	55	FR	Health Profesional	2015/7/24	0	1	0	0	0	0	0	0	0	0	0	CHEMO
106091964	10609196	F	61	JP	Health Profesional	2015/11/9	0	0	0	0	0	0	0	0	0	0	0	OTHER
106097583	10609758	F	62	US	Nonhealth Profesiional	2015/1/28	0	0	0	0	0	0	0	0	0	0	0	OTHER
106098362	10609836	M	73	JP	Nonhealth Profesiional	2015/1/20	0	1	0	0	0	0	0	0	0	0	0	CHEMO
106098906	10609890	F	58	OTHER	Health Profesional	2015/8/14	0	0	0	0	0	0	0	0	0	0	0	OTHER
106099977	10609997	M	62	US	Health Profesional	2019/12/16	0	0	0	1	0	0	0	0	0	0	0	TARGET
106120945	10612094	M	50	JP	Health Profesional	2015/5/18	0	0	0	0	0	0	0	0	0	0	0	OTHER
106128714	10612871	F	61	OTHER	Health Profesional	2015/1/1	0	0	0	0	0	0	0	0	0	0	0	OTHER
106135526	10613552	M	67	OTHER	Health Profesional	2015/10/1	0	0	0	0	0	0	0	0	0	0	0	OTHER
106140052	10614005	M	64	US	Nonhealth Profesiional	2015/2/6	0	1	0	0	0	0	0	0	0	0	0	CHEMO
106142212	10614221	M	80	US	Health Profesional	2015/1/8	0	0	0	0	0	0	0	0	0	0	0	OTHER
106153025	10615302	M	73	US	Health Profesional	2015/4/1	0	0	0	1	0	0	0	0	0	0	0	TARGET
106155775	10615577	M	61	US	Health Profesional	2015/5/18	0	0	0	1	0	0	0	0	0	0	0	TARGET
106156192	10615619	NR		OTHER	Health Profesional	2018/3/27	0	1	0	0	0	0	0	0	0	0	0	CHEMO
106161503	10616150	M	55	FR	Health Profesional	2015/8/18	0	0	0	0	0	0	0	0	0	0	0	OTHER
106163855	10616385	F	47	OTHER	Health Profesional	2015/3/19	0	0	0	0	1	0	1	0	0	0	0	ICI
106181722	10618172	M	72	OTHER	Nonhealth Profesiional	2015/5/26	0	0	0	0	0	0	0	0	0	0	0	OTHER
106185346	10618534	M	49	OTHER	Health Profesional	2015/7/13	0	0	0	0	1	0	1	0	0	0	0	ICI
106197603	10619760	M		FR	Health Profesional	2015/2/4	0	0	0	0	0	0	0	0	0	0	0	OTHER
106200673	10620067	M	64	FR	Health Profesional	2015/1/8	0	0	0	0	0	0	0	0	0	0	0	OTHER
106206015	10620601	F	59	JP	Health Profesional	2015/6/27	0	0	0	1	0	0	0	0	0	0	0	TARGET
106206575	10620657	M	69	JP	Health Profesional	2016/2/8	0	0	0	1	0	0	0	0	0	0	0	TARGET
106220693	10622069	M	62	DE	Health Profesional	2015/1/13	0	0	0	0	0	0	0	0	0	0	0	OTHER
106251802	10625180	M	67	JP	Health Profesional	2016/11/3	0	0	0	0	0	0	0	0	0	0	0	OTHER
106255564	10625556	M	61	US	Health Profesional	2015/2/25	1	0	0	1	0	0	0	0	0	0	0	TARGET
106267313	10626731	M	82	OTHER	Nonhealth Profesiional	2015/1/30	0	1	0	0	0	0	0	0	0	0	0	CHEMO
106267662	10626766	NR		FR	Health Profesional	2015/7/27	0	0	0	0	0	0	0	0	0	0	0	OTHER
106269725	10626972	F	74	JP	Health Profesional	2015/7/21	1	0	0	1	0	0	0	0	0	0	0	TARGET
106340057	10634005	M	76	FR	Health Profesional	2015/5/13	0	0	0	0	1	0	1	0	0	0	0	ICI
106348405	10634840	F	59	JP	Health Profesional	2015/10/12	0	0	0	1	0	0	0	0	0	0	0	TARGET
106357454	10635745	M	69	JP	Health Profesional	2015/1/15	0	1	0	0	0	0	0	0	0	0	0	CHEMO
106360217	10636021	M	45	DE	Health Profesional	2015/6/4	0	0	0	0	0	0	0	0	0	0	0	OTHER
106360273	10636027	F	80	JP	Health Profesional	2015/1/22	0	0	0	1	0	0	0	0	0	0	0	TARGET
106365783	10636578	F		OTHER	Health Profesional	2015/9/30	0	0	0	1	0	0	0	0	0	0	0	TARGET
106374603	10637460	M	55	FR	Not reported	2015/7/24	0	1	0	0	0	0	0	0	0	0	0	CHEMO
106375518	10637551	F	64	US	Health Profesional	2015/7/30	0	0	0	0	0	0	0	0	0	0	0	OTHER
106375953	10637595	M	67	JP	Nonhealth Profesiional	2015/1/7	0	0	0	0	0	0	0	0	0	0	0	OTHER
106377483	10637748	F	80	GB	Nonhealth Profesiional	2015/5/11	0	0	0	1	0	0	0	0	0	0	0	TARGET
106377563	10637756	F	47	GB	Nonhealth Profesiional	2016/8/4	0	0	0	1	0	0	0	0	0	0	0	TARGET
106384782	10638478	F	36	JP	Health Profesional	2015/2/12	0	0	0	1	0	0	0	0	0	0	0	TARGET
106388542	10638854	M		GB	Nonhealth Profesiional	2016/8/4	0	0	0	1	0	0	0	0	0	0	0	TARGET
106402693	10640269	F	64	OTHER	Health Profesional	2015/2/16	0	0	0	0	0	0	0	0	0	0	0	OTHER
106409983	10640998	M	38	OTHER	Health Profesional	2015/1/9	0	0	0	1	0	0	0	0	0	0	0	TARGET
106418933	10641893	M		JP	Health Profesional	2015/7/16	0	0	0	1	0	0	0	0	0	0	0	TARGET
106426342	10642634	M	81	FR	Nonhealth Profesiional	2015/12/18	0	0	0	0	0	0	0	0	0	0	0	OTHER
106444594	10644459	M	64	JP	Health Profesional	2015/3/5	0	0	0	1	0	0	0	0	0	0	0	TARGET
106449192	10644919	F	83	OTHER	Health Profesional	2015/2/20	0	0	0	0	0	0	0	0	0	0	0	OTHER
106457237	10645723	M	63	JP	Health Profesional	2016/11/10	0	0	0	1	0	0	0	0	0	0	0	TARGET
1064582223	10645822	F	75	DE	Health Profesional	2019/2/14	0	0	0	1	0	0	0	0	0	0	0	TARGET
106464285	10646428	M	58	JP	Health Profesional	2015/12/30	0	0	0	1	0	0	0	0	0	0	0	TARGET
106490383	10649038	M	66	OTHER	Health Profesional	2015/4/8	0	0	0	1	0	0	0	0	0	0	0	TARGET
106512023	10651202	F	60	FR	Health Profesional	2015/1/16	0	0	0	0	1	0	1	0	0	0	0	ICI
106515693	10651569	M	46	US	Health Profesional	2015/1/5	1	0	0	0	1	0	1	0	0	0	0	ICI
106515723	10651572	M	44	OTHER	Health Profesional	2015/1/2	0	0	0	0	1	0	1	0	0	0	0	ICI
106521253	10652125	M	48	JP	Health Profesional	2015/4/1	0	0	0	0	0	0	0	0	0	0	0	OTHER
106524682	10652468	F	76	GB	Nonhealth Profesiional	2015/11/6	0	0	0	1	0	0	0	0	0	0	0	TARGET
106524733	10652473	F	79	JP	Health Profesional	2015/3/6	0	0	0	1	0	0	0	0	0	0	0	TARGET
106524743	10652474	F	64	JP	Health Profesional	2015/3/25	0	0	0	0	0	0	0	0	0	0	0	OTHER
106525093	10652509	F	59	FR	Health Profesional	2016/8/25	0	0	0	0	0	0	0	0	0	0	0	OTHER
106533024	10653302	F	59	OTHER	Health Profesional	2015/1/23	0	0	0	1	0	0	0	0	0	0	0	TARGET
106536113	10653611	NR		OTHER	Health Profesional	2015/10/2	0	0	0	0	0	0	0	0	0	0	0	OTHER
106537032	10653703	F	60	US	Health Profesional	2015/3/4	0	0	0	0	0	0	0	0	0	0	0	OTHER
106544723	10654472	F	82	GB	Nonhealth Profesiional	2015/2/13	0	0	0	1	0	0	0	0	0	0	0	TARGET
106576132	10657613	M	65	US	Health Profesional	2015/1/13	0	0	0	1	0	0	0	0	0	0	0	TARGET
106578223	10657822	F	62	US	Health Profesional	2015/4/15	0	1	0	0	0	0	0	0	0	0	0	CHEMO
106594914	10659491	F	70	OTHER	Health Profesional	2015/3/3	0	0	0	0	0	0	0	0	0	0	0	OTHER
106596172	10659617	M	40	OTHER	Health Profesional	2015/4/9	0	0	0	1	0	0	0	0	0	0	0	TARGET
106596252	10659625	F	62	OTHER	Health Profesional	2015/1/22	0	0	0	1	0	0	0	0	0	0	0	TARGET
106597804	10659780	M	42	FR	Health Profesional	2015/4/3	0	0	0	1	0	0	0	0	0	0	0	TARGET
106601382	10660138	F	67	US	Health Profesional	2016/12/29	0	0	0	0	0	0	0	0	0	0	0	OTHER
106602745	10660274	F	56	US	Health Profesional	2015/6/3	1	0	0	0	0	0	0	0	0	0	0	OTHER
106605862	10660586	M	73	JP	Health Profesional	2015/4/1	0	0	0	1	0	0	0	0	0	0	0	TARGET
106606143	10660614	M	55	JP	Health Profesional	2015/2/18	0	0	0	1	0	0	0	0	0	0	0	TARGET
106610983	10661098	F	70	JP	Health Profesional	2015/2/2	0	0	0	1	0	0	0	0	0	0	0	TARGET
106615483	10661548	F	78	FR	Health Profesional	2018/11/7	0	0	0	1	0	0	0	0	0	0	0	TARGET
106625353	10662535	M	70	OTHER	Health Profesional	2015/2/24	0	0	0	0	0	0	0	0	0	0	0	OTHER
106632713	10663271	M	60	OTHER	Health Profesional	2015/3/24	0	0	0	1	0	0	0	0	0	0	0	TARGET
106633084	10663308	F	62	OTHER	Nonhealth Profesiional	2015/2/3	0	0	0	1	0	0	0	0	0	0	0	TARGET
106636202	10663620	F	42	DE	Health Profesional	2015/2/26	0	0	0	0	0	0	0	0	0	0	0	OTHER
106641507	10664150	M	62	JP	Health Profesional	2015/3/27	0	0	0	1	0	0	0	0	0	0	0	TARGET
106641525	10664152	M	62	FR	Health Profesional	2016/3/18	0	0	0	0	0	0	0	0	0	0	0	OTHER
106643015	10664301	F	63	US	Health Profesional	2015/7/29	0	0	0	0	0	0	0	0	0	0	0	OTHER
106649003	10664900	F	74	JP	Health Profesional	2016/3/4	0	0	0	1	0	0	0	0	0	0	0	TARGET
106654173	10665417	M	45	JP	Health Profesional	2016/10/24	0	0	0	1	0	0	0	0	0	0	0	TARGET
106654652	10665465	F		US	Health Profesional	2015/10/5	0	0	0	0	0	0	0	0	0	0	0	OTHER
106654803	10665480	M	72	FR	Health Profesional	2015/1/15	0	1	0	0	0	0	0	0	0	0	0	CHEMO
106659866	10665986	F	55	OTHER	Health Profesional	2016/3/25	0	0	0	1	0	0	0	0	0	0	0	TARGET
106660842	10666084	F		US	Health Profesional	2015/2/3	0	0	0	0	0	0	0	0	0	0	0	OTHER
106661313	10666131	M	65	JP	Health Profesional	2015/3/24	0	0	0	1	0	0	0	0	0	0	0	TARGET
106667186	10666718	M	86	JP	Health Profesional	2018/1/26	0	0	0	1	0	0	0	0	0	0	0	TARGET
106677073	10667707	F	62	FR	Health Profesional	2015/7/6	0	0	0	0	0	0	0	0	0	0	0	OTHER
106677203	10667720	F	74	JP	Health Profesional	2015/2/6	0	0	0	0	0	0	0	0	0	0	0	OTHER
106677283	10667728	F	75	US	Health Profesional	2015/1/15	0	0	0	0	0	0	0	0	0	0	0	OTHER
106681272	10668127	M		OTHER	Nonhealth Profesiional	2015/2/10	0	0	0	0	0	0	0	0	0	0	0	OTHER
106685222	10668522	NR		JP	Health Profesional	2015/3/5	0	1	0	0	0	0	0	0	0	0	0	CHEMO
106686252	10668625	F	64	OTHER	Nonhealth Profesiional	2015/2/9	0	1	0	0	0	0	0	0	0	0	0	CHEMO
106689264	10668926	F	76	US	Health Profesional	2015/10/14	0	0	0	1	0	0	0	0	0	0	0	TARGET
106697584	10669758	M	76	JP	Health Profesional	2015/3/16	0	0	0	1	0	0	0	0	0	0	0	TARGET
106705827	10670582	F	64	GB	Health Profesional	2015/5/27	0	0	0	0	0	0	0	0	0	0	0	OTHER
106706562	10670656	M	62	JP	Health Profesional	2015/2/3	0	0	0	0	0	0	0	0	0	0	0	OTHER
106708375	10670837	M	78	US	Nonhealth Profesiional	2015/5/15	0	0	0	1	0	0	0	0	0	0	0	TARGET
106709063	10670906	M	43	DE	Health Profesional	2015/12/18	0	0	0	0	0	0	0	0	0	0	0	OTHER
106709983	10670998	M	62	JP	Health Profesional	2015/4/10	0	0	0	0	0	0	0	0	0	0	0	OTHER
106711203	10671120	M	69	OTHER	Health Profesional	2015/1/22	0	0	0	0	0	0	0	0	0	0	0	OTHER
106734922	10673492	F	54	JP	Health Profesional	2015/2/20	1	0	0	1	0	0	0	0	0	0	0	TARGET
1067522615	10675226	M	59	OTHER	Health Profesional	2017/9/15	0	0	0	0	0	0	0	0	0	0	0	OTHER
106758323	10675832	F	57	DE	Nonhealth Profesiional	2015/2/13	0	0	0	0	0	0	0	0	0	0	0	OTHER
106765052	10676505	M	74	US	Health Profesional	2019/7/19	0	0	0	0	1	1	0	0	0	0	0	ICI
106766293	10676629	M	70	JP	Nonhealth Profesiional	2015/3/5	0	0	0	0	0	0	0	0	0	0	0	OTHER
106767052	10676705	NR		OTHER	Health Profesional	2015/1/5	0	0	0	0	0	0	0	0	0	0	0	OTHER
106769372	10676937	M	30	FR	Health Profesional	2015/4/30	0	0	0	1	0	0	0	0	0	0	0	TARGET
106769684	10676968	M	72	JP	Health Profesional	2017/11/24	0	0	0	1	0	0	0	0	0	0	0	TARGET
106772054	10677205	M	78	US	Nonhealth Profesiional	2018/3/30	0	1	0	0	1	0	0	0	1	0	0	ICI_CHEMO
106773303	10677330	F	61	JP	Health Profesional	2015/2/6	0	0	0	1	0	0	0	0	0	0	0	TARGET
106773333	10677333	F	74	JP	Health Profesional	2015/2/26	0	0	0	1	0	0	0	0	0	0	0	TARGET
106785142	10678514	F	50	OTHER	Health Profesional	2015/1/27	0	0	0	1	0	0	0	0	0	0	0	TARGET
106785482	10678548	F	33	OTHER	Health Profesional	2015/1/22	0	0	0	1	0	0	0	0	0	0	0	TARGET
106808074	10680807	M	64	JP	Health Profesional	2015/5/1	0	0	0	1	0	0	0	0	0	0	0	TARGET
106808613	10680861	F	80	JP	Health Profesional	2015/2/20	1	0	0	1	0	0	0	0	0	0	0	TARGET
106809843	10680984	F	81	JP	Health Profesional	2015/3/20	1	0	0	1	0	0	0	0	0	0	0	TARGET
106825463	10682546	M		GB	Nonhealth Profesiional	2016/8/4	0	0	0	1	0	0	0	0	0	0	0	TARGET
1068254811	10682548	F	62	US	Nonhealth Profesiional	2017/6/2	0	0	0	1	0	0	0	0	0	0	0	TARGET
106828833	10682883	F	53	FR	Health Profesional	2015/1/19	0	0	0	0	0	0	0	0	0	0	0	OTHER
106832172	10683217	F	64	OTHER	Health Profesional	2015/8/31	0	0	0	1	0	0	0	0	0	0	0	TARGET
106839723	10683972	M	73	OTHER	Health Profesional	2015/1/9	0	0	0	0	0	0	0	0	0	0	0	OTHER
106842803	10684280	M	53	DE	Health Profesional	2015/6/30	0	0	0	0	0	0	0	0	0	0	0	OTHER
106846282	10684628	M	70	OTHER	Health Profesional	2015/3/20	0	1	0	0	0	0	0	0	0	0	0	CHEMO
106849516	10684951	M	62	JP	Health Profesional	2015/9/17	0	0	0	1	0	0	0	0	0	0	0	TARGET
106851606	10685160	F	71	US	Health Profesional	2015/12/4	0	0	0	1	0	0	0	0	0	0	0	TARGET
106852523	10685252	M	70	GB	Nonhealth Profesiional	2016/8/17	0	0	0	1	0	0	0	0	0	0	0	TARGET
106859122	10685912	M	63	JP	Nonhealth Profesiional	2015/1/16	0	1	0	0	0	0	0	0	0	0	0	CHEMO
106862695	10686269	M	64	JP	Health Profesional	2015/7/22	0	0	0	1	0	0	0	0	0	0	0	TARGET
106863123	10686312	F	84.7260274	OTHER	Health Profesional	2018/6/8	0	0	0	1	0	0	0	0	0	0	0	TARGET
106864154	10686415	F	84	JP	Health Profesional	2016/3/14	0	0	0	1	0	0	0	0	0	0	0	TARGET
106865373	10686537	M	67	US	Nonhealth Profesiional	2015/7/23	0	0	0	0	0	0	0	0	0	0	0	OTHER
106867917	10686791	F	79	JP	Health Profesional	2016/10/18	0	0	0	1	0	0	0	0	0	0	0	TARGET
106867943	10686794	M	73	JP	Health Profesional	2015/1/13	1	0	0	1	0	0	0	0	0	0	0	TARGET
106868312	10686831	M		OTHER	Health Profesional	2015/10/1	0	0	0	1	0	0	0	0	0	0	0	TARGET
106869805	10686980	F	73	JP	Health Profesional	2015/4/30	1	0	0	1	0	0	0	0	0	0	0	TARGET
106869881	10686988	F	45	OTHER	Health Profesional	2015/1/9	0	0	0	0	0	0	0	0	0	0	0	OTHER
106882423	10688242	F	51	DE	Health Profesional	2015/2/12	0	0	0	1	0	0	0	0	0	0	0	TARGET
106886861	10688686	M	71	OTHER	Health Profesional	2015/1/3	0	0	0	1	0	0	0	0	0	0	0	TARGET
106895314	10689531	F	34	US	Health Profesional	2015/4/17	0	0	0	1	0	0	0	0	0	0	0	TARGET
106907592	10690759	M	62	FR	Health Profesional	2015/1/9	0	0	0	0	0	0	0	0	0	0	0	OTHER
106911422	10691142	M	66	JP	Health Profesional	2015/1/30	0	0	0	1	0	0	0	0	0	0	0	TARGET
106911865	10691186	M	80	FR	Health Profesional	2015/6/4	0	0	0	0	0	0	0	0	0	0	0	OTHER
106914871	10691487	F	53	GB	Nonhealth Profesiional	2015/1/5	0	0	0	1	0	0	0	0	0	0	0	TARGET
106918672	10691867	M		OTHER	Health Profesional	2015/1/16	0	0	0	0	0	0	0	0	0	0	0	OTHER
106922302	10692230	M	57	US	Nonhealth Profesiional	2015/1/6	0	1	0	0	1	1	0	0	0	0	0	ICI_CHEMO
106930483	10693048	F	42	OTHER	Health Profesional	2015/12/14	0	0	0	0	0	0	0	0	0	0	0	OTHER
106932161	10693216	M	55	JP	Health Profesional	2015/1/5	0	1	0	0	0	0	0	0	0	0	0	CHEMO
106933361	10693336	F	64	US	Health Profesional	2015/1/6	0	0	0	0	0	0	0	0	0	0	0	OTHER
106934264	10693426	F	76	OTHER	Health Profesional	2015/2/18	0	0	0	1	0	0	0	0	0	0	0	TARGET
106935002	10693500	F		US	Health Profesional	2015/9/10	0	0	0	0	0	0	0	0	0	0	0	OTHER
106935171	10693517	F	57	OTHER	Health Profesional	2015/1/6	0	1	0	0	0	0	0	0	0	0	0	CHEMO
106939442	10693944	F	66	JP	Health Profesional	2015/1/29	0	0	0	1	0	0	0	0	0	0	0	TARGET
106941946	10694194	M	85	OTHER	Health Profesional	2015/6/24	0	0	0	0	0	0	0	0	0	0	0	OTHER
106943352	10694335	F	72	US	Nonhealth Profesiional	2015/1/18	0	0	0	0	1	1	0	0	0	0	0	ICI
106951925	10695192	F	51	OTHER	Health Profesional	2017/1/24	0	0	0	0	0	0	0	0	0	0	0	OTHER
106955381	10695538	M	54	OTHER	Nonhealth Profesiional	2015/1/6	0	1	0	0	0	0	0	0	0	0	0	CHEMO
106959886	10695988	F		OTHER	Health Profesional	2015/4/27	0	0	0	1	0	0	0	0	0	0	0	TARGET
106972281	10697228	M	69	OTHER	Health Profesional	2015/1/8	0	0	0	0	0	0	0	0	0	0	0	OTHER
106977452	10697745	M		OTHER	Health Profesional	2015/3/16	0	0	0	0	0	0	0	0	0	0	0	OTHER
106983872	10698387	M	62	FR	Health Profesional	2015/1/15	0	1	0	0	0	0	0	0	0	0	0	CHEMO
106986901	10698690	F	54	OTHER	Health Profesional	2015/1/8	0	0	0	0	0	0	0	0	0	0	0	OTHER
106989079	10698907	F	71	OTHER	Health Profesional	2016/6/30	0	0	0	1	0	0	0	0	0	0	0	TARGET
106989405	10698940	M	61	US	Nonhealth Profesiional	2019/5/6	0	0	0	0	1	1	0	0	0	0	0	ICI
107001281	10700128	F	84	GB	Nonhealth Profesiional	2015/1/8	0	0	0	1	0	0	0	0	0	0	0	TARGET
107001723	10700172	M	49	US	Nonhealth Profesiional	2015/4/2	0	0	0	0	0	0	0	0	0	0	0	OTHER
107003536	10700353	F	63	OTHER	Health Profesional	2016/4/7	0	0	0	1	0	0	0	0	0	0	0	TARGET
107003941	10700394	M	51	FR	Health Profesional	2015/1/5	0	1	0	0	0	0	0	0	0	0	0	CHEMO
107004372	10700437	M	64	OTHER	Health Profesional	2015/1/7	0	1	0	0	0	0	0	0	0	0	0	CHEMO
107005842	10700584	F	66	JP	Health Profesional	2015/3/23	0	0	0	1	0	0	0	0	0	0	0	TARGET
107015417	10701541	M	70	US	Health Profesional	2015/8/10	0	1	0	0	1	0	1	0	0	0	0	ICI_CHEMO
107016899	10701689	M	37	US	Health Profesional	2015/10/9	0	0	0	0	1	0	1	0	0	0	0	ICI
107025272	10702527	F	73	US	Health Profesional	2015/4/6	0	0	0	0	0	0	0	0	0	0	0	OTHER
107025773	10702577	M	56	OTHER	Health Profesional	2015/3/13	0	1	0	0	0	0	0	0	0	0	0	CHEMO
107027564	10702756	M	70	OTHER	Nonhealth Profesiional	2015/9/24	0	0	0	0	1	1	0	0	0	0	0	ICI
1070296621	10702966	M	70	US	Health Profesional	2019/5/14	1	0	0	0	1	1	0	0	0	0	0	ICI
107038651	10703865	F	70	US	Health Profesional	2015/1/6	0	1	0	0	0	0	0	0	0	0	0	CHEMO
107040623	10704062	F	45	US	Health Profesional	2015/1/20	0	1	0	0	1	0	1	0	0	0	0	ICI_CHEMO
107044241	10704424	M	67	JP	Health Profesional	2015/1/12	0	0	0	0	0	0	0	0	0	0	0	OTHER
107047193	10704719	F	73	JP	Health Profesional	2015/6/17	0	0	0	1	0	0	0	0	0	0	0	TARGET
107051561	10705156	F	73	GB	Nonhealth Profesiional	2015/1/12	0	0	0	1	0	0	0	0	0	0	0	TARGET
107053022	10705302	M	75	US	Health Profesional	2015/3/4	0	0	0	0	0	0	0	0	0	0	0	OTHER
107055577	10705557	M	75	JP	Health Profesional	2015/12/22	0	0	0	1	0	0	0	0	0	0	0	TARGET
107057104	10705710	F	57	FR	Health Profesional	2015/4/30	0	0	0	0	0	0	0	0	0	0	0	OTHER
107060263	10706026	F	62	GB	Health Profesional	2015/2/13	0	0	0	1	0	0	0	0	0	0	0	TARGET
107062992	10706299	F	48	OTHER	Health Profesional	2015/1/19	0	1	0	0	0	0	0	0	0	0	0	CHEMO
107063761	10706376	M	79	OTHER	Health Profesional	2015/1/8	0	1	0	0	0	0	0	0	0	0	0	CHEMO
107067132	10706713	F	58	US	Health Profesional	2015/2/24	0	0	0	1	0	0	0	0	0	0	0	TARGET
107067952	10706795	M		OTHER	Nonhealth Profesiional	2015/4/2	0	1	0	0	0	0	0	0	0	0	0	CHEMO
107068021	10706802	M		OTHER	Health Profesional	2015/1/12	0	1	0	0	0	0	0	0	0	0	0	CHEMO
107068031	10706803	M		OTHER	Health Profesional	2015/1/12	0	1	0	0	0	0	0	0	0	0	0	CHEMO
107069051	10706905	F	67	OTHER	Nonhealth Profesiional	2015/1/13	0	0	0	1	0	0	0	0	0	0	0	TARGET
107069593	10706959	F	73	US	Health Profesional	2015/1/28	0	0	0	1	0	0	0	0	0	0	0	TARGET
107076113	10707611	F	34	FR	Health Profesional	2015/1/15	0	0	0	0	0	0	0	0	0	0	0	OTHER
107079653	10707965	M	70	US	Health Profesional	2015/1/29	0	0	0	0	0	0	1	0	0	0	0	OTHER
107080602	10708060	F	67	US	Nonhealth Profesiional	2015/1/13	0	0	0	1	0	0	0	0	0	0	0	TARGET
1070854634	10708546	F	66	DE	Health Profesional	2019/2/7	0	0	0	1	0	0	0	0	0	0	0	TARGET
107088742	10708874	F	62	US	Health Profesional	2015/1/21	0	1	0	0	0	0	0	0	0	0	0	CHEMO
107097972	10709797	M	70	US	Nonhealth Profesiional	2015/3/4	0	0	0	0	1	1	0	0	0	0	0	ICI
107101251	10710125	F		GB	Nonhealth Profesiional	2015/1/14	0	0	0	1	0	0	0	0	0	0	0	TARGET
107101572	10710157	M	63	OTHER	Health Profesional	2015/2/2	0	0	0	0	0	0	0	0	0	0	0	OTHER
107101691	10710169	M		US	Health Profesional	2015/1/14	0	1	0	0	0	0	0	0	0	0	0	CHEMO
107108672	10710867	F	65	GB	Nonhealth Profesiional	2015/1/21	0	0	0	0	0	0	0	0	0	0	0	OTHER
107110774	10711077	M	61	OTHER	Health Profesional	2015/3/24	0	0	0	1	0	0	0	0	0	0	0	TARGET
107115541	10711554	NR		JP	Health Profesional	2015/1/14	0	1	0	0	0	0	0	0	0	0	0	CHEMO
107115582	10711558	M	55	JP	Nonhealth Profesiional	2015/3/31	0	1	0	0	0	0	0	0	0	0	0	CHEMO
107115591	10711559	NR		OTHER	Health Profesional	2015/1/14	0	1	0	0	0	0	0	0	0	0	0	CHEMO
107117812	10711781	F	75	US	Health Profesional	2015/4/3	0	0	0	0	0	0	0	0	0	0	0	OTHER
107121861	10712186	F	50	US	Health Profesional	2015/1/14	0	0	0	0	0	0	0	0	0	0	0	OTHER
107130531	10713053	F	51	GB	Nonhealth Profesiional	2015/1/15	0	0	0	0	0	0	0	0	0	0	0	OTHER
107132213	10713221	M	57	OTHER	Health Profesional	2016/5/10	0	0	0	0	0	0	0	0	0	0	0	OTHER
107135382	10713538	NR		JP	Health Profesional	2015/2/4	0	0	0	0	0	0	0	0	0	0	0	OTHER
107138961	10713896	F	49	OTHER	Health Profesional	2015/1/15	0	1	0	0	0	0	0	0	0	0	0	CHEMO
107140491	10714049	F		GB	Nonhealth Profesiional	2015/1/15	0	0	0	1	0	0	0	0	0	0	0	TARGET
107140532	10714053	F	92	US	Health Profesional	2015/1/21	0	0	0	1	0	0	0	0	0	0	0	TARGET
107146577	10714657	M	66	US	Health Profesional	2019/3/20	0	0	0	0	1	1	0	0	0	0	0	ICI
107147242	10714724	F	68	JP	Health Profesional	2015/1/27	0	0	0	1	0	0	0	0	0	0	0	TARGET
107147301	10714730	F	67	JP	Health Profesional	2015/1/15	0	0	0	1	0	0	0	0	0	0	0	TARGET
107152242	10715224	F	71	OTHER	Health Profesional	2015/1/23	0	0	0	0	0	0	0	0	0	0	0	OTHER
107162773	10716277	M	59	US	Health Profesional	2015/11/19	0	0	0	0	0	0	0	0	0	0	0	OTHER
1071678210	10716782	M	7	DE	Health Profesional	2015/3/25	0	0	0	0	0	0	0	0	0	0	0	OTHER
107172812	10717281	F	73	OTHER	Health Profesional	2015/2/2	0	0	0	1	0	0	0	0	0	0	0	TARGET
107174881	10717488	F	40	US	Nonhealth Profesiional	2015/1/16	0	0	0	1	0	0	0	0	0	0	0	TARGET
107174941	10717494	F	34	US	Health Profesional	2015/1/16	0	0	0	1	0	0	0	0	0	0	0	TARGET
107174981	10717498	F	45	US	Nonhealth Profesiional	2015/1/16	0	0	0	1	0	0	0	0	0	0	0	TARGET
107175001	10717500	F		US	Health Profesional	2015/1/16	0	0	0	1	0	0	0	0	0	0	0	TARGET
107175121	10717512	M	66	US	Nonhealth Profesiional	2015/1/16	0	0	0	1	0	0	0	0	0	0	0	TARGET
107175131	10717513	F		US	Health Profesional	2015/1/16	0	0	0	1	0	0	0	0	0	0	0	TARGET
107175211	10717521	F		US	Nonhealth Profesiional	2015/1/16	0	0	0	1	0	0	0	0	0	0	0	TARGET
107183057	10718305	F		OTHER	Health Profesional	2016/6/24	0	0	0	0	1	1	0	0	0	0	0	ICI
107204791	10720479	NR		OTHER	Health Profesional	2015/1/19	0	1	0	0	0	0	0	0	0	0	0	CHEMO
107218481	10721848	NR		OTHER	Health Profesional	2015/1/20	0	1	0	0	0	0	0	0	0	0	0	CHEMO
107218901	10721890	M	74	GB	Nonhealth Profesiional	2015/1/19	0	0	0	1	0	0	0	0	0	0	0	TARGET
107219161	10721916	NR		OTHER	Health Profesional	2015/1/20	0	1	0	0	0	0	0	0	0	0	0	CHEMO
107219771	10721977	M	37	OTHER	Nonhealth Profesiional	2015/1/19	0	1	0	0	0	0	0	0	0	0	0	CHEMO
107219821	10721982	M	51	FR	Nonhealth Profesiional	2015/1/19	0	1	0	0	0	0	0	0	0	0	0	CHEMO
107222021	10722202	M	68	OTHER	Nonhealth Profesiional	2015/1/19	0	0	0	1	0	0	0	0	0	0	0	TARGET
107224076	10722407	M	83	JP	Health Profesional	2015/4/10	1	0	0	1	0	0	0	0	0	0	0	TARGET
107234281	10723428	NR		OTHER	Health Profesional	2015/1/20	0	1	0	0	0	0	0	0	0	0	0	CHEMO
107235232	10723523	NR		JP	Health Profesional	2016/3/30	0	0	0	0	0	0	0	0	0	0	0	OTHER
1072359512	10723595	F	55	OTHER	Health Profesional	2016/10/6	0	0	0	0	0	0	0	0	0	0	0	OTHER
107244401	10724440	M	67	US	Health Profesional	2015/1/20	0	0	0	1	0	0	0	0	0	0	0	TARGET
107244902	10724490	M		US	Nonhealth Profesiional	2015/1/21	0	0	0	0	0	0	0	0	0	0	0	OTHER
107247302	10724730	F	61	US	Health Profesional	2015/3/27	0	1	0	0	0	0	0	0	0	0	0	CHEMO
107247581	10724758	M		OTHER	Health Profesional	2015/1/20	0	0	0	0	0	0	0	0	0	0	0	OTHER
107249922	10724992	M	41	OTHER	Health Profesional	2015/1/22	0	0	0	0	0	0	0	0	0	0	0	OTHER
107254553	10725455	F	70	OTHER	Health Profesional	2015/2/6	0	0	0	0	0	0	0	0	0	0	0	OTHER
107254802	10725480	M	50	US	Nonhealth Profesiional	2015/4/17	0	0	0	0	1	1	0	0	0	0	0	ICI
107256392	10725639	M	78	JP	Health Profesional	2015/2/11	0	0	0	0	0	0	0	0	0	0	0	OTHER
107261531	10726153	F	64	OTHER	Health Profesional	2015/1/15	0	1	0	0	0	0	0	0	0	0	0	CHEMO
107261761	10726176	F	41	US	Not reported	2015/1/15	0	1	0	0	0	0	0	0	0	0	0	CHEMO
107262451	10726245	M	80	GB	Nonhealth Profesiional	2015/1/20	0	0	0	1	0	0	0	0	0	0	0	TARGET
107262462	10726246	F	76	FR	Health Profesional	2015/2/16	0	0	0	1	0	0	0	0	0	0	0	TARGET
107263704	10726370	M	34	US	Health Profesional	2015/5/6	0	0	0	1	0	0	0	0	0	0	0	TARGET
107267786	10726778	F	69	US	Health Profesional	2015/8/27	0	0	0	1	0	0	0	0	0	0	0	TARGET
107274581	10727458	M	70	GB	Nonhealth Profesiional	2015/1/21	0	0	0	0	0	0	0	0	0	0	0	OTHER
107274971	10727497	NR		OTHER	Health Profesional	2015/1/21	0	1	0	0	0	0	0	0	0	0	0	CHEMO
107275235	10727523	M	74	US	Health Profesional	2015/7/14	0	0	0	0	1	0	1	0	0	0	0	ICI
107275963	10727596	F	62	OTHER	Health Profesional	2015/2/11	0	0	0	1	0	0	0	0	0	0	0	TARGET
107276452	10727645	NR		OTHER	Health Profesional	2015/2/6	0	0	0	1	0	0	0	0	0	0	0	TARGET
107278502	10727850	M	84	JP	Health Profesional	2015/12/14	0	0	0	1	0	0	0	0	0	0	0	TARGET
107278808	10727880	M	60	OTHER	Health Profesional	2015/7/24	1	0	0	0	1	0	1	0	0	0	0	ICI
107279922	10727992	F	43	OTHER	Health Profesional	2015/12/17	0	0	0	1	0	0	0	0	0	0	0	TARGET
107297605	10729760	F	60	JP	Health Profesional	2015/8/11	0	0	0	1	0	0	0	0	0	0	0	TARGET
107297733	10729773	M	76	JP	Health Profesional	2015/3/17	0	0	0	0	0	0	0	0	0	0	0	OTHER
107300692	10730069	F	45	OTHER	Nonhealth Profesiional	2015/3/10	0	0	0	1	0	0	0	0	0	0	0	TARGET
107301491	10730149	F		GB	Nonhealth Profesiional	2015/1/22	0	0	0	1	0	0	0	0	0	0	0	TARGET
107302013	10730201	M	52	US	Nonhealth Profesiional	2018/5/29	0	0	0	0	1	1	0	0	0	0	0	ICI
107311241	10731124	F	68	OTHER	Nonhealth Profesiional	2015/1/22	0	0	0	0	1	1	0	0	0	0	0	ICI
107312711	10731271	M	67	US	Health Profesional	2015/1/23	0	1	0	0	0	0	0	0	0	0	0	CHEMO
1073134912	10731349	M	61	OTHER	Health Profesional	2015/10/19	0	1	0	0	0	0	0	0	0	0	0	CHEMO
107317013	10731701	M	66	OTHER	Health Profesional	2015/5/12	0	0	0	0	0	0	0	0	0	0	0	OTHER
107320738	10732073	M	61	GB	Health Profesional	2015/8/10	1	0	0	0	0	0	0	0	0	0	0	OTHER
107321861	10732186	M	67	US	Nonhealth Profesiional	2015/1/22	0	0	0	1	0	0	0	0	0	0	0	TARGET
107322257	10732225	F	70	OTHER	Health Profesional	2017/2/16	0	0	0	0	0	0	0	0	0	0	0	OTHER
107322791	10732279	M	71	OTHER	Health Profesional	2015/1/23	0	1	0	0	0	0	0	0	0	0	0	CHEMO
107325691	10732569	M	59	OTHER	Health Profesional	2015/1/19	0	1	0	0	0	0	0	0	0	0	0	CHEMO
107326343	10732634	M		OTHER	Health Profesional	2015/8/11	0	0	0	1	0	0	0	0	0	0	0	TARGET
107328331	10732833	F	66	OTHER	Health Profesional	2015/1/16	0	0	0	0	0	0	0	0	0	0	0	OTHER
107330952	10733095	NR		OTHER	Health Profesional	2015/5/20	0	0	0	1	0	0	0	0	0	0	0	TARGET
107340964	10734096	F	62	US	Health Profesional	2015/5/27	0	0	0	0	0	0	0	0	0	0	0	OTHER
107341329	10734132	M	72	US	Health Profesional	2017/5/17	0	0	0	0	1	0	1	0	0	0	0	ICI
107350854	10735085	M	101	OTHER	Health Profesional	2016/7/13	0	0	0	0	1	1	0	0	0	0	0	ICI
107356461	10735646	M	56	JP	Health Profesional	2015/1/20	0	1	0	0	0	0	0	0	0	0	0	CHEMO
107358922	10735892	M	56	OTHER	Nonhealth Profesiional	2018/3/28	0	1	0	0	1	0	0	0	1	0	0	ICI_CHEMO
107369143	10736914	M	59	OTHER	Health Profesional	2015/2/23	0	1	0	0	0	0	0	0	0	0	0	CHEMO
107369152	10736915	M	66	US	Health Profesional	2015/2/9	0	1	0	0	0	0	0	0	0	0	0	CHEMO
107383202	10738320	M	57	US	Nonhealth Profesiional	2018/3/30	0	1	0	0	1	0	0	0	1	0	0	ICI_CHEMO
107384321	10738432	F	64	OTHER	Health Profesional	2015/1/26	0	0	0	0	0	0	0	0	0	0	0	OTHER
107385821	10738582	F		US	Nonhealth Profesiional	2015/1/26	0	1	0	0	0	0	0	0	0	0	0	CHEMO
107388102	10738810	M	64	US	Nonhealth Profesiional	2015/2/13	0	0	0	0	0	0	0	0	0	0	0	OTHER
107395382	10739538	F	79	JP	Health Profesional	2015/4/3	0	0	0	1	0	0	0	0	0	0	0	TARGET
107395992	10739599	M	75	US	Nonhealth Profesiional	2015/2/13	0	0	0	0	1	1	0	0	0	0	0	ICI
107404731	10740473	NR		JP	Health Profesional	2015/1/27	0	1	0	0	0	0	0	0	0	0	0	CHEMO
107406031	10740603	NR		JP	Health Profesional	2015/1/27	1	1	0	0	0	0	0	0	0	0	0	CHEMO
107410655	10741065	M	63	OTHER	Health Profesional	2015/8/24	1	0	0	0	1	0	1	0	0	0	0	ICI
107413114	10741311	F	47	OTHER	Nonhealth Profesiional	2015/9/11	0	0	0	0	0	0	0	0	0	0	0	OTHER
107414242	10741424	M	74	JP	Health Profesional	2015/2/13	1	0	0	1	0	0	0	0	0	0	0	TARGET
107414411	10741441	M	45	US	Health Profesional	2015/1/27	0	1	0	0	0	0	0	0	0	0	0	CHEMO
107422981	10742298	F		US	Health Profesional	2015/1/27	0	0	0	1	0	0	0	0	0	0	0	TARGET
107423661	10742366	M	74	OTHER	Nonhealth Profesiional	2015/1/27	0	0	0	0	1	1	0	0	0	0	0	ICI
107423861	10742386	M	49	JP	Health Profesional	2015/1/27	0	0	0	1	0	0	0	0	0	0	0	TARGET
107425151	10742515	M	86	GB	Nonhealth Profesiional	2015/1/27	0	0	0	1	0	0	0	0	0	0	0	TARGET
107428181	10742818	M	58	OTHER	Health Profesional	2015/1/27	0	0	0	0	0	0	0	0	0	0	0	OTHER
107429752	10742975	F	73	US	Health Profesional	2015/4/28	0	0	0	0	0	0	0	0	0	0	0	OTHER
107429781	10742978	M	50	OTHER	Health Profesional	2015/1/27	0	0	0	0	1	1	0	0	0	0	0	ICI
107430301	10743030	M	66	OTHER	Health Profesional	2015/1/28	0	0	0	0	0	0	0	0	0	0	0	OTHER
107438801	10743880	NR		JP	Health Profesional	2015/1/28	1	0	0	0	0	0	0	0	0	0	0	OTHER
107439811	10743981	NR		JP	Health Profesional	2015/1/28	0	0	0	0	0	0	0	0	0	0	0	OTHER
107441531	10744153	NR		JP	Health Profesional	2015/1/28	0	0	0	0	0	0	0	0	0	0	0	OTHER
107441641	10744164	NR		OTHER	Not reported	2015/1/23	0	0	0	0	0	0	0	0	0	0	0	OTHER
107441941	10744194	NR		JP	Health Profesional	2015/1/28	1	0	0	0	0	0	0	0	0	0	0	OTHER
107442421	10744242	NR		OTHER	Health Profesional	2015/1/23	0	0	0	0	0	0	0	0	0	0	0	OTHER
107445611	10744561	NR		OTHER	Not reported	2015/1/23	0	0	0	0	0	0	0	0	0	0	0	OTHER
107445881	10744588	NR		OTHER	Not reported	2015/1/23	0	0	0	0	0	0	0	0	0	0	0	OTHER
107446191	10744619	NR		OTHER	Not reported	2015/1/23	0	0	0	0	0	0	0	0	0	0	0	OTHER
107446417	10744641	M	64	US	Health Profesional	2018/9/28	0	0	0	0	0	0	0	0	0	0	0	OTHER
107446631	10744663	NR		OTHER	Health Profesional	2015/1/23	0	0	0	0	0	0	0	0	0	0	0	OTHER
107446821	10744682	NR		OTHER	Not reported	2015/1/23	0	0	0	0	0	0	0	0	0	0	0	OTHER
107446951	10744695	NR		OTHER	Not reported	2015/1/23	0	0	0	0	0	0	0	0	0	0	0	OTHER
107447521	10744752	NR		OTHER	Health Profesional	2015/1/23	1	0	0	0	0	0	0	0	0	0	0	OTHER
107447691	10744769	NR		OTHER	Not reported	2015/1/23	0	0	0	0	0	0	0	0	0	0	0	OTHER
107447861	10744786	M		GB	Nonhealth Profesiional	2015/1/28	0	0	0	1	0	0	0	0	0	0	0	TARGET
107447871	10744787	NR		OTHER	Not reported	2015/1/23	1	0	0	0	0	0	0	0	0	0	0	OTHER
107447991	10744799	NR		OTHER	Not reported	2015/1/23	0	0	0	0	0	0	0	0	0	0	0	OTHER
107449702	10744970	F	65	US	Health Profesional	2015/3/12	0	0	0	0	0	0	0	0	0	0	0	OTHER
107455142	10745514	M	70	GB	Nonhealth Profesiional	2015/2/12	0	0	0	1	0	0	0	0	0	0	0	TARGET
107456606	10745660	M	72	DE	Nonhealth Profesiional	2018/3/27	0	1	0	0	0	0	0	0	0	0	0	CHEMO
107458641	10745864	M	66	US	Not reported	2015/1/26	0	0	0	1	0	0	0	0	0	0	0	TARGET
107465133	10746513	M	57	JP	Health Profesional	2015/4/24	1	0	0	1	0	0	0	0	0	0	0	TARGET
107466231	10746623	F		FR	Health Profesional	2015/1/29	0	0	0	1	0	0	0	0	0	0	0	TARGET
107466331	10746633	F	65	OTHER	Health Profesional	2015/1/29	0	0	0	1	0	0	0	0	0	0	0	TARGET
107472646	10747264	F	63	OTHER	Health Profesional	2015/4/10	0	0	0	1	0	0	0	0	0	0	0	TARGET
107473521	10747352	F	52	US	Health Profesional	2015/1/29	0	1	0	0	0	0	0	0	0	0	0	CHEMO
107481152	10748115	F	63	US	Health Profesional	2015/3/24	0	0	0	1	0	0	0	0	0	0	0	TARGET
107485461	10748546	NR		US	Health Profesional	2015/1/29	0	1	0	0	0	0	0	0	0	0	0	CHEMO
107487081	10748708	M	65	US	Health Profesional	2015/1/27	0	1	0	0	0	0	0	0	0	0	0	CHEMO
107488535	10748853	M		OTHER	Health Profesional	2015/3/24	0	0	0	0	1	0	1	0	0	0	0	ICI
107494002	10749400	M	72	GB	Nonhealth Profesiional	2016/8/4	0	0	0	1	0	0	0	0	0	0	0	TARGET
107494192	10749419	M	71	JP	Health Profesional	2018/3/30	0	1	0	0	1	0	0	0	1	0	0	ICI_CHEMO
107495141	10749514	M	57	GB	Nonhealth Profesiional	2015/1/28	0	0	0	0	0	0	0	0	0	0	0	OTHER
107498161	10749816	F		US	Nonhealth Profesiional	2015/1/29	0	0	0	0	0	0	0	0	0	0	0	OTHER
107501861	10750186	M	63	DE	Nonhealth Profesiional	2015/1/29	0	0	0	0	0	0	0	0	0	0	0	OTHER
107501871	10750187	M	63	DE	Nonhealth Profesiional	2015/1/29	0	0	0	0	0	0	0	0	0	0	0	OTHER
107504681	10750468	NR		US	Health Profesional	2015/1/30	0	1	0	0	0	0	0	0	0	0	0	CHEMO
107504701	10750470	NR		US	Health Profesional	2015/1/30	0	1	0	0	0	0	0	0	0	0	0	CHEMO
107504841	10750484	NR		US	Health Profesional	2015/1/30	0	1	0	0	0	0	0	0	0	0	0	CHEMO
107504971	10750497	F		FR	Health Profesional	2015/1/30	0	0	0	0	0	0	0	0	0	0	0	OTHER
107505221	10750522	NR		US	Health Profesional	2015/1/30	0	1	0	0	0	0	0	0	0	0	0	CHEMO
107505532	10750553	F	55	US	Nonhealth Profesiional	2015/3/29	0	0	0	0	1	1	0	0	0	0	0	ICI
107506154	10750615	F	75.63561644	OTHER	Health Profesional	2020/3/5	0	0	0	1	0	0	0	0	0	0	0	TARGET
107506941	10750694	M		OTHER	Health Profesional	2015/1/29	0	1	0	0	0	0	0	0	0	0	0	CHEMO
107511381	10751138	F	40	US	Health Profesional	2015/1/30	0	1	0	0	0	0	0	0	0	0	0	CHEMO
107515462	10751546	F	69	OTHER	Nonhealth Profesiional	2018/3/29	0	1	0	0	1	0	0	0	1	0	0	ICI_CHEMO
107516903	10751690	M	56	OTHER	Nonhealth Profesiional	2015/3/27	0	0	0	0	0	0	0	0	0	0	0	OTHER
107519351	10751935	F	66	US	Nonhealth Profesiional	2015/1/30	0	0	0	0	1	1	0	0	0	0	0	ICI
107524245	10752424	F	56	FR	Health Profesional	2019/6/5	0	1	0	0	0	0	0	0	0	0	0	CHEMO
107528433	10752843	M	72	OTHER	Health Profesional	2016/8/9	0	0	0	1	0	0	0	0	0	0	0	TARGET
107530123	10753012	M	75	GB	Health Profesional	2016/2/24	0	0	0	0	0	0	0	0	0	0	0	OTHER
107530211	10753021	F	80	US	Health Profesional	2015/1/30	0	0	0	0	1	1	0	0	0	0	0	ICI
107532303	10753230	F	67	JP	Health Profesional	2015/7/30	0	0	0	1	0	0	0	0	0	0	0	TARGET
107532341	10753234	M	69	JP	Health Profesional	2015/1/31	0	0	0	1	0	0	0	0	0	0	0	TARGET
107532702	10753270	F	45	JP	Health Profesional	2015/4/2	0	0	0	1	0	0	0	0	0	0	0	TARGET
107536982	10753698	M	56	OTHER	Health Profesional	2015/3/24	0	1	0	0	0	0	0	0	0	0	0	CHEMO
107540971	10754097	M		FR	Health Profesional	2015/2/2	0	0	0	1	0	0	0	0	0	0	0	TARGET
107541563	10754156	M	68	OTHER	Health Profesional	2015/4/17	0	1	0	0	0	0	0	0	0	0	0	CHEMO
107546484	10754648	F	42	JP	Health Profesional	2015/6/1	0	0	0	1	0	0	0	0	0	0	0	TARGET
107552803	10755280	M	63	OTHER	Nonhealth Profesiional	2018/3/30	0	1	0	0	1	0	0	0	1	0	0	ICI_CHEMO
107558081	10755808	NR		US	Health Profesional	2015/2/2	0	0	0	0	0	0	0	0	0	0	0	OTHER
107558251	10755825	NR		US	Health Profesional	2015/2/2	0	0	0	0	0	0	0	0	0	0	0	OTHER
107558771	10755877	NR		US	Health Profesional	2015/2/2	0	0	0	0	0	0	0	0	0	0	0	OTHER
107558831	10755883	NR		US	Health Profesional	2015/2/2	0	0	0	0	0	0	0	0	0	0	0	OTHER
107558861	10755886	NR		US	Health Profesional	2015/2/2	0	1	0	0	0	0	0	0	0	0	0	CHEMO
107558911	10755891	NR		US	Health Profesional	2015/2/2	0	0	0	0	0	0	0	0	0	0	0	OTHER
107559541	10755954	NR		US	Health Profesional	2015/2/2	0	1	0	0	0	0	0	0	0	0	0	CHEMO
107559591	10755959	NR		US	Health Profesional	2015/2/2	0	1	0	0	0	0	0	0	0	0	0	CHEMO
107559801	10755980	NR		US	Health Profesional	2015/2/2	0	1	0	0	0	0	0	0	0	0	0	CHEMO
107560071	10756007	NR		JP	Health Profesional	2015/2/2	0	0	0	1	0	0	0	0	0	0	0	TARGET
107560231	10756023	M	40	JP	Nonhealth Profesiional	2015/2/2	0	0	0	0	1	1	0	0	0	0	0	ICI
107560441	10756044	M	68	JP	Nonhealth Profesiional	2015/2/2	1	1	0	0	0	0	0	0	0	0	0	CHEMO
107567231	10756723	NR		OTHER	Not reported	2015/2/2	0	0	0	1	0	0	0	0	0	0	0	TARGET
107567492	10756749	F	83	OTHER	Nonhealth Profesiional	2015/2/12	0	0	0	0	0	0	0	0	0	0	0	OTHER
107582283	10758228	M	53	JP	Health Profesional	2015/6/18	0	0	0	1	0	0	0	0	0	0	0	TARGET
107583515	10758351	F	63	GB	Nonhealth Profesiional	2015/4/15	0	0	0	1	0	0	0	0	0	0	0	TARGET
107584901	10758490	F	50	US	Health Profesional	2015/2/3	1	0	0	0	0	0	0	0	0	0	0	OTHER
107597654	10759765	F		DE	Health Profesional	2015/2/4	0	0	0	1	0	0	0	0	0	0	0	TARGET
107597932	10759793	F	52	FR	Health Profesional	2015/2/9	0	0	0	0	0	0	0	0	0	0	0	OTHER
107598651	10759865	NR		OTHER	Health Profesional	2015/2/3	0	0	0	0	0	0	0	0	0	0	0	OTHER
107611011	10761101	F	70	JP	Nonhealth Profesiional	2015/2/4	0	0	0	0	0	0	0	0	0	0	0	OTHER
107612121	10761212	F	48	US	Health Profesional	2015/2/2	0	0	0	1	0	0	0	0	0	0	0	TARGET
107614444	10761444	F	67	OTHER	Nonhealth Profesiional	2015/4/29	0	1	0	0	0	0	0	0	0	0	0	CHEMO
107616033	10761603	F		OTHER	Health Profesional	2015/9/24	0	1	0	0	0	0	0	0	0	0	0	CHEMO
107618922	10761892	M	71	JP	Health Profesional	2015/3/26	0	0	0	1	0	0	0	0	0	0	0	TARGET
107619033	10761903	M	51	FR	Health Profesional	2015/12/9	0	1	0	0	0	0	0	0	0	0	0	CHEMO
107621901	10762190	M		US	Health Profesional	2014/12/2	0	0	0	1	0	0	0	0	0	0	0	TARGET
107623541	10762354	M	56	US	Health Profesional	2015/2/4	1	0	0	0	1	1	0	0	0	0	0	ICI
107626122	10762612	M	76	JP	Nonhealth Profesiional	2018/3/29	0	1	0	0	1	0	0	0	1	0	0	ICI_CHEMO
107626312	10762631	F	65	OTHER	Health Profesional	2015/2/12	0	0	0	0	0	0	0	0	0	0	0	OTHER
107630111	10763011	M	55	GB	Nonhealth Profesiional	2015/2/4	0	0	0	1	0	0	0	0	0	0	0	TARGET
107635111	10763511	NR		OTHER	Health Profesional	2015/2/4	0	1	0	0	0	0	0	0	0	0	0	CHEMO
107635301	10763530	NR		OTHER	Health Profesional	2015/2/4	0	1	0	0	0	0	0	0	0	0	0	CHEMO
107635311	10763531	F	79	OTHER	Health Profesional	2015/2/4	0	0	0	1	0	0	0	0	0	0	0	TARGET
107635491	10763549	NR		OTHER	Health Profesional	2015/2/4	0	1	0	0	0	0	0	0	0	0	0	CHEMO
107635662	10763566	F	73	JP	Health Profesional	2016/4/7	0	0	0	1	0	0	0	0	0	0	0	TARGET
107638042	10763804	F	84	OTHER	Nonhealth Profesiional	2015/2/12	0	0	0	1	0	0	0	0	0	0	0	TARGET
107639031	10763903	M	83	JP	Health Profesional	2015/2/4	1	0	0	1	0	0	0	0	0	0	0	TARGET
107641871	10764187	F	63	US	Health Profesional	2015/2/5	0	0	0	0	0	0	0	0	0	0	0	OTHER
107649262	10764926	M	72	OTHER	Nonhealth Profesiional	2018/3/30	0	1	0	0	0	0	0	0	0	0	0	CHEMO
107657064	10765706	F	69	OTHER	Health Profesional	2015/3/10	0	0	0	0	0	0	0	0	0	0	0	OTHER
107659811	10765981	M		GB	Nonhealth Profesiional	2015/2/4	0	0	0	1	0	0	0	0	0	0	0	TARGET
107659831	10765983	F	50	GB	Nonhealth Profesiional	2015/2/4	0	0	0	1	0	0	0	0	0	0	0	TARGET
107662932	10766293	M	65	DE	Nonhealth Profesiional	2015/3/20	0	0	0	0	0	0	0	0	0	0	0	OTHER
107663525	10766352	M	83	JP	Health Profesional	2015/11/10	0	0	0	1	0	0	0	0	0	0	0	TARGET
107663537	10766353	F	67	JP	Health Profesional	2016/1/20	0	0	0	1	0	0	0	0	0	0	0	TARGET
107664523	10766452	M	63	US	Health Profesional	2016/6/27	0	0	0	0	0	0	0	0	0	0	0	OTHER
107666863	10766686	F	71	JP	Health Profesional	2015/4/1	0	0	0	0	0	0	0	0	0	0	0	OTHER
107669862	10766986	M	53	OTHER	Nonhealth Profesiional	2015/4/22	0	1	0	0	0	0	0	0	0	0	0	CHEMO
107669913	10766991	M		OTHER	Nonhealth Profesiional	2015/4/14	0	1	0	0	0	0	0	0	0	0	0	CHEMO
107671992	10767199	F	85	JP	Health Profesional	2015/3/31	0	0	0	1	0	0	0	0	0	0	0	TARGET
107672042	10767204	F	27	GB	Health Profesional	2015/2/20	0	0	0	1	0	0	0	0	0	0	0	TARGET
107673931	10767393	NR		DE	Health Profesional	2015/2/5	0	0	0	0	0	0	0	0	0	0	0	OTHER
107677312	10767731	F	56	JP	Health Profesional	2015/6/18	0	0	0	1	0	0	0	0	0	0	0	TARGET
107682181	10768218	M	51	FR	Health Profesional	2015/2/6	0	1	0	0	0	0	0	0	0	0	0	CHEMO
107685432	10768543	F	50	US	Nonhealth Profesiional	2015/3/13	0	0	0	0	1	1	0	0	0	0	0	ICI
107685705	10768570	F	70	US	Nonhealth Profesiional	2016/6/27	0	0	0	0	1	1	0	0	0	0	0	ICI
107690671	10769067	F	48	US	Nonhealth Profesiional	2015/2/6	0	1	0	0	0	0	0	0	0	0	0	CHEMO
107693081	10769308	F	65	JP	Nonhealth Profesiional	2015/2/6	0	0	0	0	0	0	0	0	0	0	0	OTHER
107694663	10769466	F	64	FR	Health Profesional	2018/8/10	0	0	0	0	0	0	0	0	0	0	0	OTHER
107694682	10769468	M	75	JP	Health Profesional	2015/2/25	0	0	0	1	0	0	0	0	0	0	0	TARGET
107697421	10769742	F		GB	Nonhealth Profesiional	2015/2/5	0	0	0	1	0	0	0	0	0	0	0	TARGET
107706464	10770646	M	83	JP	Health Profesional	2015/7/20	0	0	0	1	0	0	0	0	0	0	0	TARGET
107712171	10771217	M	72	US	Health Profesional	2015/2/6	0	0	0	0	0	0	0	0	0	0	0	OTHER
107713103	10771310	M	70	JP	Health Profesional	2015/3/17	0	0	0	1	0	0	0	0	0	0	0	TARGET
107713126	10771312	F	72	JP	Health Profesional	2019/5/29	1	0	0	1	0	0	0	0	0	0	0	TARGET
1077151910	10771519	F	66	OTHER	Health Profesional	2015/7/9	0	0	0	0	1	0	1	0	0	0	0	ICI
107717952	10771795	F	54	DE	Nonhealth Profesiional	2018/1/5	0	1	0	0	0	0	0	0	0	0	0	CHEMO
107718073	10771807	NR	60	OTHER	Health Profesional	2015/5/11	0	0	0	0	0	0	0	0	0	0	0	OTHER
107722671	10772267	F	57	US	Health Profesional	2015/2/6	0	0	0	0	0	0	0	0	0	0	0	OTHER
107751901	10775190	NR		FR	Health Profesional	2015/2/9	0	0	0	0	0	0	0	0	0	0	0	OTHER
107761501	10776150	M		GB	Nonhealth Profesiional	2015/2/9	0	0	0	1	0	0	0	0	0	0	0	TARGET
107761572	10776157	F	49	GB	Nonhealth Profesiional	2015/4/10	0	0	0	0	0	0	0	0	0	0	0	OTHER
107761681	10776168	F		GB	Nonhealth Profesiional	2015/2/6	0	0	0	1	0	0	0	0	0	0	0	TARGET
107771812	10777181	M	68	US	Nonhealth Profesiional	2015/2/18	0	0	0	0	1	1	0	0	0	0	0	ICI
107773151	10777315	F	63	OTHER	Health Profesional	2015/2/9	0	0	0	0	0	0	0	0	0	0	0	OTHER
107775652	10777565	F		OTHER	Nonhealth Profesiional	2015/4/14	0	1	0	0	0	0	0	0	0	0	0	CHEMO
107779623	10777962	F	56	US	Nonhealth Profesiional	2015/4/22	0	0	0	1	0	0	0	0	0	0	0	TARGET
107780701	10778070	M	52	US	Health Profesional	2015/2/9	0	0	0	0	0	0	0	0	0	0	0	OTHER
107780774	10778077	M	74	US	Nonhealth Profesiional	2015/11/19	0	0	0	0	1	1	0	0	0	0	0	ICI
107784561	10778456	NR		FR	Health Profesional	2015/2/10	0	0	0	0	0	0	0	0	0	0	0	OTHER
107784681	10778468	M	66	US	Nonhealth Profesiional	2015/2/9	0	0	0	0	1	1	0	0	0	0	0	ICI
107786021	10778602	NR		FR	Health Profesional	2015/2/10	0	0	0	0	0	0	0	0	0	0	0	OTHER
107796991	10779699	M	68	FR	Nonhealth Profesiional	2015/2/9	0	1	0	0	0	0	0	0	0	0	0	CHEMO
107799002	10779900	M	58	FR	Health Profesional	2015/3/19	0	0	0	1	0	0	0	0	0	0	0	TARGET
107799885	10779988	F	59	OTHER	Health Profesional	2015/3/20	0	0	0	1	0	0	0	0	0	0	0	TARGET
107806821	10780682	F	58	US	Health Profesional	2015/2/5	0	0	0	0	0	0	0	0	0	0	0	OTHER
107811432	10781143	M	78	JP	Health Profesional	2015/3/12	1	0	0	1	0	0	0	0	0	0	0	TARGET
107812671	10781267	F	65	US	Health Profesional	2015/2/6	0	0	0	0	0	0	0	0	0	0	0	OTHER
107812742	10781274	M	68	US	Health Profesional	2015/2/17	0	1	0	0	0	0	0	0	0	0	0	CHEMO
107816134	10781613	F	70	FR	Nonhealth Profesiional	2019/5/22	0	0	0	0	0	0	0	0	0	0	0	OTHER
107816154	10781615	M	66	FR	Nonhealth Profesiional	2019/5/20	0	1	0	0	0	0	0	0	0	0	0	CHEMO
107832004	10783200	F	58	OTHER	Health Profesional	2016/8/12	0	0	0	0	0	0	0	0	0	0	0	OTHER
107836431	10783643	F		GB	Nonhealth Profesiional	2015/2/9	0	0	0	1	0	0	0	0	0	0	0	TARGET
107837984	10783798	F	65	JP	Health Profesional	2015/9/17	0	0	0	1	0	0	0	0	0	0	0	TARGET
107840592	10784059	M	69	JP	Health Profesional	2015/3/19	0	0	0	0	0	0	0	0	0	0	0	OTHER
107843001	10784300	NR		OTHER	Health Profesional	2015/2/11	0	0	0	0	0	0	0	0	0	0	0	OTHER
107843021	10784302	NR		US	Health Profesional	2015/2/11	0	0	0	0	0	0	0	0	0	0	0	OTHER
107843941	10784394	NR		OTHER	Health Profesional	2015/2/11	0	0	0	0	0	0	0	0	0	0	0	OTHER
107844261	10784426	NR		OTHER	Health Profesional	2015/2/11	0	0	0	0	0	0	0	0	0	0	0	OTHER
107844391	10784439	NR		OTHER	Health Profesional	2015/2/11	0	0	0	0	0	0	0	0	0	0	0	OTHER
107844431	10784443	NR		OTHER	Health Profesional	2015/2/11	1	0	0	0	0	0	0	0	0	0	0	OTHER
107844521	10784452	NR		OTHER	Health Profesional	2015/2/11	0	0	0	0	0	0	0	0	0	0	0	OTHER
107844561	10784456	NR		OTHER	Health Profesional	2015/2/11	1	0	0	0	0	0	0	0	0	0	0	OTHER
107844751	10784475	M	56	GB	Nonhealth Profesiional	2015/2/10	0	0	0	1	0	0	0	0	0	0	0	TARGET
107845891	10784589	NR		OTHER	Health Profesional	2015/2/11	0	0	0	0	0	0	0	0	0	0	0	OTHER
107846511	10784651	NR		US	Health Profesional	2015/2/11	0	0	0	0	0	0	0	0	0	0	0	OTHER
107847041	10784704	NR		OTHER	Health Profesional	2015/2/11	0	1	0	0	0	0	0	0	0	0	0	CHEMO
107861352	10786135	M	49	US	Health Profesional	2015/3/13	0	0	0	0	0	0	0	0	0	0	0	OTHER
107863001	10786300	M	46	JP	Health Profesional	2015/2/11	0	1	0	0	0	0	0	0	0	0	0	CHEMO
107864042	10786404	F	78	US	Health Profesional	2015/10/6	0	0	0	1	0	0	0	0	0	0	0	TARGET
107867114	10786711	M	45	OTHER	Health Profesional	2016/12/13	0	1	0	0	1	0	1	0	0	0	0	ICI_CHEMO
107873978	10787397	M	35	FR	Health Profesional	2015/5/4	0	0	0	0	0	0	0	0	0	0	0	OTHER
107874481	10787448	F	75	OTHER	Health Profesional	2015/2/12	0	0	0	0	0	0	0	0	0	0	0	OTHER
107881934	10788193	F	23	OTHER	Health Profesional	2015/5/5	0	1	0	0	0	0	0	0	0	0	0	CHEMO
107888291	10788829	F	50	GB	Nonhealth Profesiional	2015/2/11	0	0	0	1	0	0	0	0	0	0	0	TARGET
1078964412	10789644	M	21	US	Health Profesional	2015/7/28	0	0	0	0	1	0	1	0	0	0	0	ICI
107897371	10789737	F	75	GB	Nonhealth Profesiional	2015/2/12	0	0	0	1	0	0	0	0	0	0	0	TARGET
107903953	10790395	F	73	JP	Health Profesional	2015/4/9	0	0	0	1	0	0	0	0	0	0	0	TARGET
107905091	10790509	F	68	JP	Health Profesional	2015/2/12	0	1	0	0	0	0	0	0	0	0	0	CHEMO
107905912	10790591	M		OTHER	Health Profesional	2015/3/27	0	0	0	1	0	0	0	0	0	0	0	TARGET
107906911	10790691	M	68	OTHER	Health Profesional	2015/2/12	0	1	0	0	0	0	0	0	0	0	0	CHEMO
107906931	10790693	M	52	JP	Health Profesional	2015/2/12	0	1	0	0	0	0	0	0	0	0	0	CHEMO
107911215	10791121	F	51	JP	Health Profesional	2016/3/7	0	0	0	1	0	0	0	0	0	0	0	TARGET
107911771	10791177	NR		OTHER	Health Profesional	2015/2/12	0	0	0	0	0	0	0	0	0	0	0	OTHER
107914064	10791406	F		US	Nonhealth Profesiional	2015/2/23	0	0	0	0	1	0	1	0	0	0	0	ICI
107922632	10792263	M	55	OTHER	Nonhealth Profesiional	2015/4/27	0	1	0	0	0	0	0	0	0	0	0	CHEMO
107922641	10792264	F	70	US	Nonhealth Profesiional	2015/2/12	0	1	0	0	0	0	0	0	0	0	0	CHEMO
107923761	10792376	M	82	GB	Nonhealth Profesiional	2015/2/13	0	0	0	1	0	0	0	0	0	0	0	TARGET
107924171	10792417	M		GB	Health Profesional	2015/2/13	0	1	0	0	0	0	0	0	0	0	0	CHEMO
107927755	10792775	F	53	OTHER	Health Profesional	2015/12/1	0	0	0	0	0	0	0	0	0	0	0	OTHER
107929771	10792977	NR		OTHER	Health Profesional	2015/2/13	0	0	0	0	0	0	0	0	0	0	0	OTHER
107930282	10793028	F		GB	Nonhealth Profesiional	2015/5/8	0	0	0	1	0	0	0	0	0	0	0	TARGET
107932964	10793296	F	78	JP	Health Profesional	2016/2/12	0	0	0	1	0	0	0	0	0	0	0	TARGET
107936532	10793653	F	88	GB	Nonhealth Profesiional	2015/2/23	0	0	0	1	0	0	0	0	0	0	0	TARGET
107937521	10793752	F	54	DE	Health Profesional	2015/2/13	0	0	0	0	0	0	0	0	0	0	0	OTHER
107939112	10793911	F	68	FR	Health Profesional	2015/3/23	0	0	0	0	1	0	1	0	0	0	0	ICI
107942041	10794204	F		US	Health Profesional	2015/2/13	0	0	0	1	0	0	0	0	0	0	0	TARGET
107946091	10794609	F	59	OTHER	Health Profesional	2015/2/13	0	0	0	1	0	0	0	0	0	0	0	TARGET
107959321	10795932	M	58	OTHER	Health Profesional	2015/2/16	0	0	0	1	0	0	0	0	0	0	0	TARGET
107960352	10796035	F	62	OTHER	Health Profesional	2015/2/25	0	0	0	0	0	0	0	0	0	0	0	OTHER
108015451	10801545	NR		DE	Health Profesional	2015/2/17	0	0	0	0	0	0	0	0	0	0	0	OTHER
108017591	10801759	M	67	OTHER	Health Profesional	2015/2/14	0	0	0	1	0	0	0	0	0	0	0	TARGET
108020381	10802038	NR		GB	Nonhealth Profesiional	2015/2/16	0	0	0	1	0	0	0	0	0	0	0	TARGET
108020523	10802052	M	75	OTHER	Nonhealth Profesiional	2015/6/11	0	1	0	0	0	0	0	0	0	0	0	CHEMO
108023588	10802358	M	64	US	Health Profesional	2016/11/2	0	0	0	0	0	0	1	0	0	0	0	OTHER
108023621	10802362	M		FR	Health Profesional	2015/2/17	0	0	0	0	0	0	0	0	0	0	0	OTHER
108024811	10802481	M		US	Nonhealth Profesiional	2015/2/17	0	0	0	0	0	0	0	0	0	0	0	OTHER
108031523	10803152	M	72	US	Health Profesional	2016/2/3	0	0	0	0	1	0	1	0	0	0	0	ICI
108036552	10803655	M		OTHER	Health Profesional	2015/3/4	0	0	0	0	0	0	0	0	0	0	0	OTHER
108037951	10803795	NR		US	Health Profesional	2015/2/17	0	0	0	0	0	0	0	0	0	0	0	OTHER
108039121	10803912	M	64	OTHER	Nonhealth Profesiional	2015/2/17	0	0	0	0	0	0	0	0	0	0	0	OTHER
108039572	10803957	M		OTHER	Nonhealth Profesiional	2015/3/19	0	0	0	0	0	0	0	0	0	0	0	OTHER
108039721	10803972	F		US	Health Profesional	2015/2/17	0	0	0	0	0	0	0	0	0	0	0	OTHER
108136062	10813606	F	57	FR	Health Profesional	2015/3/3	0	0	0	0	0	0	0	0	0	0	0	OTHER
108151601	10815160	M		GB	Nonhealth Profesiional	2015/2/17	0	0	0	1	0	0	0	0	0	0	0	TARGET
108153228	10815322	F	67	OTHER	Health Profesional	2015/11/9	0	0	0	1	0	0	0	0	0	0	0	TARGET
108180582	10818058	M	85	US	Health Profesional	2015/3/9	1	0	0	0	1	0	1	0	0	0	0	ICI
108180921	10818092	M	63	JP	Health Profesional	2015/2/18	0	0	0	1	0	0	0	0	0	0	0	TARGET
1081837512	10818375	M	41	JP	Health Profesional	2016/2/12	0	0	0	1	0	0	0	0	0	0	0	TARGET
108186266	10818626	F	60	FR	Health Profesional	2015/5/21	0	0	0	0	0	0	0	0	0	0	0	OTHER
108213781	10821378	F	67	JP	Health Profesional	2015/2/19	1	0	0	1	0	0	0	0	0	0	0	TARGET
108213993	10821399	M	38	JP	Health Profesional	2016/3/9	0	0	0	0	0	0	0	0	0	0	0	OTHER
108231361	10823136	F		OTHER	Health Profesional	2015/2/18	0	0	0	0	0	0	0	0	0	0	0	OTHER
108236981	10823698	M	84	JP	Health Profesional	2015/2/19	0	0	0	0	0	0	0	0	0	0	0	OTHER
108247233	10824723	M	78	DE	Nonhealth Profesiional	2018/3/30	0	1	0	0	0	0	0	0	0	0	0	CHEMO
108254054	10825405	M	66	FR	Health Profesional	2018/3/29	0	1	0	0	1	0	0	0	1	0	0	ICI_CHEMO
108258161	10825816	M	64	US	Health Profesional	2015/2/19	0	0	0	0	1	1	0	0	0	0	0	ICI
108303102	10830310	F	44	OTHER	Health Profesional	2015/3/9	0	0	0	0	0	0	0	0	0	0	0	OTHER
108305691	10830569	F	62	US	Nonhealth Profesiional	2015/2/19	0	1	0	0	0	0	0	0	0	0	0	CHEMO
108306748	10830674	M	68	US	Health Profesional	2015/12/28	0	0	0	1	0	0	0	0	0	0	0	TARGET
108319392	10831939	F		US	Health Profesional	2015/8/3	0	0	0	0	0	0	0	0	0	0	0	OTHER
1083201910	10832019	F	61	OTHER	Health Profesional	2015/7/20	0	0	0	0	1	0	1	0	0	0	0	ICI
108322022	10832202	M	76	JP	Health Profesional	2015/3/16	1	1	0	0	0	0	0	0	0	0	0	CHEMO
108332864	10833286	M	60	JP	Health Profesional	2015/11/24	0	0	0	1	0	0	0	0	0	0	0	TARGET
108336062	10833606	M	45	JP	Health Profesional	2015/5/26	0	0	0	1	0	0	0	0	0	0	0	TARGET
108337661	10833766	M	61	US	Health Profesional	2015/2/19	0	0	0	0	0	0	0	0	0	0	0	OTHER
108340882	10834088	F	85	JP	Health Profesional	2015/2/20	0	0	0	1	0	0	0	0	0	0	0	TARGET
108340974	10834097	F	77	JP	Health Profesional	2015/5/2	0	0	0	1	0	0	0	0	0	0	0	TARGET
108352092	10835209	M	46	JP	Health Profesional	2015/3/20	0	0	0	1	0	0	0	0	0	0	0	TARGET
108366162	10836616	NR		OTHER	Health Profesional	2015/3/16	0	0	0	0	0	0	0	0	0	0	0	OTHER
108390102	10839010	M	63	JP	Health Profesional	2015/6/2	0	0	0	0	0	0	0	0	0	0	0	OTHER
108396331	10839633	F	70	FR	Health Profesional	2015/2/13	0	0	0	0	0	0	0	0	0	0	0	OTHER
108397951	10839795	NR		JP	Not reported	2015/2/16	1	1	0	0	0	0	0	0	0	0	0	CHEMO
108407601	10840760	F	54	DE	Health Profesional	2015/2/12	0	0	0	0	0	0	0	0	0	0	0	OTHER
108410711	10841071	M		GB	Not reported	2015/2/13	0	0	0	0	0	0	0	0	0	0	0	OTHER
108412623	10841262	M	81	DE	Health Profesional	2015/3/17	0	0	0	0	0	0	0	0	0	0	0	OTHER
108440602	10844060	F	74	US	Health Profesional	2015/4/24	0	0	0	0	0	0	0	0	0	0	0	OTHER
108442762	10844276	M	59	US	Health Profesional	2015/7/23	0	0	0	0	0	0	0	0	0	0	0	OTHER
108443653	10844365	M	59	OTHER	Nonhealth Profesiional	2015/4/10	0	1	0	0	0	0	0	0	0	0	0	CHEMO
108443661	10844366	F	52	OTHER	Nonhealth Profesiional	2015/2/19	0	0	0	0	0	0	0	0	0	0	0	OTHER
108444341	10844434	M	66	OTHER	Nonhealth Profesiional	2015/2/20	0	0	0	0	0	0	0	0	0	0	0	OTHER
108463901	10846390	M	81	US	Health Profesional	2015/2/20	0	0	0	1	0	0	0	0	0	0	0	TARGET
108464172	10846417	F	79	FR	Health Profesional	2015/11/9	0	0	0	0	0	0	0	0	0	0	0	OTHER
108465032	10846503	M	70	FR	Nonhealth Profesiional	2015/4/13	0	0	0	0	0	0	0	0	0	0	0	OTHER
108465172	10846517	M	66	DE	Health Profesional	2015/2/27	0	1	0	0	0	0	0	0	0	0	0	CHEMO
108467362	10846736	M	55	GB	Nonhealth Profesiional	2015/3/9	0	0	0	1	0	0	0	0	0	0	0	TARGET
108470152	10847015	F	77	OTHER	Health Profesional	2015/3/23	0	0	0	0	0	0	0	0	0	0	0	OTHER
108471291	10847129	F	41	FR	Health Profesional	2015/2/20	0	0	0	0	0	0	0	0	0	0	0	OTHER
108472381	10847238	F	0	US	Health Profesional	2015/2/20	0	0	1	0	1	1	0	0	0	0	0	RT_ICI
108473033	10847303	M	72	US	Health Profesional	2015/3/12	0	0	0	1	0	0	0	0	0	0	0	TARGET
108473604	10847360	M	64	US	Health Profesional	2019/3/22	0	0	0	0	1	1	0	0	0	0	0	ICI
108530631	10853063	F	47	US	Health Profesional	2015/2/13	0	0	0	1	0	0	0	0	0	0	0	TARGET
108530711	10853071	F	47	US	Health Profesional	2015/2/13	0	0	0	1	0	0	0	0	0	0	0	TARGET
108531893	10853189	M		JP	Health Profesional	2015/3/3	0	0	0	1	0	0	0	0	0	0	0	TARGET
108552792	10855279	M	44	OTHER	Nonhealth Profesiional	2015/2/27	0	0	0	0	0	0	0	0	0	0	0	OTHER
108552814	10855281	M	68	JP	Health Profesional	2015/5/18	0	0	0	1	0	0	0	0	0	0	0	TARGET
108558561	10855856	F	40	OTHER	Nonhealth Profesiional	2015/2/23	0	0	0	1	0	0	0	0	0	0	0	TARGET
108560752	10856075	M	71	US	Health Profesional	2015/3/5	0	0	0	0	0	0	0	0	0	0	0	OTHER
108564511	10856451	M	76	OTHER	Health Profesional	2015/2/23	0	0	0	0	0	0	0	0	0	0	0	OTHER
108571799	10857179	M	79	JP	Health Profesional	2015/8/27	0	0	0	1	0	0	0	0	0	0	0	TARGET
108578652	10857865	M	53	GB	Health Profesional	2015/9/21	0	0	0	0	0	0	0	0	0	0	0	OTHER
108606352	10860635	M	73	JP	Health Profesional	2015/3/4	1	0	0	0	0	0	0	0	0	0	0	OTHER
108609861	10860986	F	60	US	Health Profesional	2015/2/24	0	0	0	0	0	0	0	0	0	0	0	OTHER
108611731	10861173	F	68	US	Health Profesional	2015/2/16	0	1	0	0	0	0	0	0	0	0	0	CHEMO
108613551	10861355	NR		JP	Health Profesional	2015/2/23	0	0	0	0	0	0	0	0	0	0	0	OTHER
108613601	10861360	NR		OTHER	Health Profesional	2015/2/24	0	1	0	0	0	0	0	0	0	0	0	CHEMO
108614281	10861428	NR		OTHER	Health Profesional	2015/2/24	0	0	0	1	0	0	0	0	0	0	0	TARGET
108619293	10861929	F	82	OTHER	Health Profesional	2015/5/4	0	0	0	1	0	0	0	0	0	0	0	TARGET
108621333	10862133	M	61	JP	Health Profesional	2015/12/17	1	0	0	1	0	0	0	0	0	0	0	TARGET
108621533	10862153	M	63	JP	Health Profesional	2015/3/3	1	0	0	1	0	0	0	0	0	0	0	TARGET
108623856	10862385	F	73	GB	Nonhealth Profesiional	2017/7/6	0	0	0	1	0	0	0	0	0	0	0	TARGET
108624301	10862430	NR		JP	Not reported	2015/2/18	1	1	0	0	0	0	0	0	0	0	0	CHEMO
108628583	10862858	F	51	OTHER	Health Profesional	2015/3/5	0	0	0	0	1	0	1	0	0	0	0	ICI
108663061	10866306	NR		OTHER	Health Profesional	2015/2/25	0	1	0	0	0	0	0	0	0	0	0	CHEMO
108663751	10866375	NR		FR	Health Profesional	2015/2/25	0	0	0	1	0	0	0	0	0	0	0	TARGET
108669541	10866954	M		US	Nonhealth Profesiional	2015/2/25	0	1	0	0	0	0	0	0	0	0	0	CHEMO
108670905	10867090	M	69	OTHER	Health Profesional	2015/3/25	0	0	0	0	0	0	0	0	0	0	0	OTHER
108672702	10867270	M	76	JP	Health Profesional	2015/2/27	0	0	0	1	0	0	0	0	0	0	0	TARGET
108675311	10867531	NR		OTHER	Health Profesional	2015/2/25	0	0	0	1	0	0	0	0	0	0	0	TARGET
108675541	10867554	NR		OTHER	Health Profesional	2015/2/25	0	0	0	1	0	0	0	0	0	0	0	TARGET
108675841	10867584	NR		OTHER	Health Profesional	2015/2/25	0	0	0	1	0	0	0	0	0	0	0	TARGET
108675871	10867587	NR		OTHER	Health Profesional	2015/2/25	0	0	0	1	0	0	0	0	0	0	0	TARGET
108675951	10867595	NR		OTHER	Health Profesional	2015/2/25	0	0	0	1	0	0	0	0	0	0	0	TARGET
108676011	10867601	NR		OTHER	Health Profesional	2015/2/25	0	0	0	1	0	0	0	0	0	0	0	TARGET
108676241	10867624	NR		OTHER	Health Profesional	2015/2/25	0	0	0	1	0	0	0	0	0	0	0	TARGET
108679191	10867919	M	55	GB	Health Profesional	2015/2/25	0	1	0	0	0	0	0	0	0	0	0	CHEMO
108680541	10868054	F	70	OTHER	Health Profesional	2015/2/25	0	1	0	0	0	0	0	0	0	0	0	CHEMO
108682121	10868212	M	70	FR	Health Profesional	2015/2/25	0	0	0	1	0	0	0	0	0	0	0	TARGET
108683662	10868366	M	76	JP	Health Profesional	2015/3/12	0	0	0	1	0	0	0	0	0	0	0	TARGET
108688164	10868816	F	50	OTHER	Health Profesional	2015/5/4	0	0	0	0	0	0	0	0	0	0	0	OTHER
108692502	10869250	M	59	OTHER	Nonhealth Profesiional	2015/7/2	0	0	0	0	0	0	0	0	0	0	0	OTHER
108707341	10870734	F		GB	Nonhealth Profesiional	2015/2/26	0	0	0	0	0	0	0	0	0	0	0	OTHER
108708842	10870884	F		OTHER	Health Profesional	2015/9/9	0	1	0	0	0	0	0	0	0	0	0	CHEMO
108713545	10871354	F	65	OTHER	Health Profesional	2016/7/15	0	0	0	1	0	0	0	0	0	0	0	TARGET
108715582	10871558	F	67	OTHER	Health Profesional	2015/3/18	0	1	0	0	0	0	0	0	0	0	0	CHEMO
108715801	10871580	M	71	OTHER	Health Profesional	2015/2/26	0	0	0	0	0	0	0	0	0	0	0	OTHER
108716081	10871608	M	68	OTHER	Health Profesional	2015/2/26	0	1	0	0	0	0	0	0	0	0	0	CHEMO
108718551	10871855	F	64	GB	Nonhealth Profesiional	2015/2/26	0	0	0	1	0	0	0	0	0	0	0	TARGET
108719191	10871919	F	62	OTHER	Health Profesional	2015/2/26	0	0	0	1	0	0	0	0	0	0	0	TARGET
108720521	10872052	F	62	US	Not reported	2015/2/26	0	0	0	0	0	0	0	0	0	0	0	OTHER
108721271	10872127	M	74	DE	Nonhealth Profesiional	2015/2/26	0	0	0	1	0	0	0	0	0	0	0	TARGET
108725061	10872506	NR		JP	Health Profesional	2015/2/27	0	1	0	0	0	0	0	0	0	0	0	CHEMO
108725092	10872509	NR		OTHER	Health Profesional	2015/4/1	0	0	0	0	0	0	0	0	0	0	0	OTHER
108726361	10872636	F	66	US	Nonhealth Profesiional	2015/2/27	0	0	0	0	1	1	0	0	0	0	0	ICI
108731001	10873100	NR		JP	Health Profesional	2015/2/27	0	0	0	0	0	0	0	0	0	0	0	OTHER
108735532	10873553	M	66	JP	Health Profesional	2015/3/10	1	1	0	0	0	0	0	0	0	0	0	CHEMO
108736321	10873632	M	42	GB	Nonhealth Profesiional	2015/2/26	0	0	0	0	0	0	0	0	0	0	0	OTHER
108737152	10873715	F		OTHER	Health Profesional	2015/7/14	0	0	0	1	0	0	0	0	0	0	0	TARGET
108737881	10873788	M		OTHER	Health Profesional	2015/2/27	0	0	0	1	0	0	0	0	0	0	0	TARGET
108738792	10873879	F	53	US	Nonhealth Profesiional	2015/4/24	0	1	0	0	0	0	0	0	0	0	0	CHEMO
108738831	10873883	F		US	Nonhealth Profesiional	2015/2/26	0	1	0	0	0	0	0	0	0	0	0	CHEMO
108740914	10874091	F	75	JP	Health Profesional	2015/4/17	0	0	0	0	0	0	0	0	0	0	0	OTHER
108743564	10874356	M	65	US	Health Profesional	2019/4/29	0	0	0	0	1	1	0	0	0	0	0	ICI
108743822	10874382	M	67	OTHER	Health Profesional	2015/3/3	0	0	0	0	0	0	0	0	0	0	0	OTHER
108747161	10874716	M	70	JP	Health Profesional	2015/2/27	0	0	0	1	0	0	0	0	0	0	0	TARGET
108747243	10874724	F	61	OTHER	Health Profesional	2015/3/10	0	0	0	0	0	0	0	0	0	0	0	OTHER
108752503	10875250	F	75	DE	Health Profesional	2015/5/13	0	0	0	1	0	0	0	0	0	0	0	TARGET
108764323	10876432	F	75	OTHER	Health Profesional	2016/4/22	0	0	0	0	0	0	0	0	0	0	0	OTHER
108767351	10876735	F		US	Health Profesional	2015/3/2	0	0	0	0	1	1	0	0	0	0	0	ICI
108773692	10877369	NR		US	Health Profesional	2017/7/27	0	0	0	0	0	0	0	0	0	0	0	OTHER
108773793	10877379	M	49	JP	Health Profesional	2015/5/4	1	0	0	0	0	0	0	0	0	0	0	OTHER
108778372	10877837	F	68	OTHER	Health Profesional	2016/1/12	0	0	0	1	0	0	0	0	0	0	0	TARGET
1087872312	10878723	M	57	JP	Health Profesional	2015/7/27	0	0	0	0	1	0	1	0	0	0	0	ICI
108790301	10879030	F	68	US	Health Profesional	2015/3/2	0	0	0	0	0	0	0	0	0	0	0	OTHER
108799502	10879950	M	62	US	Health Profesional	2015/3/13	0	0	0	0	0	0	1	0	0	0	0	OTHER
108799548	10879954	F	34	JP	Health Profesional	2015/12/23	0	0	0	1	0	0	0	0	0	0	0	TARGET
108800291	10880029	M	66	US	Health Profesional	2015/3/3	0	0	0	0	0	0	0	0	0	0	0	OTHER
108800372	10880037	F	72	FR	Health Profesional	2015/3/6	0	0	0	0	0	0	0	0	0	0	0	OTHER
108802895	10880289	F	69	US	Nonhealth Profesiional	2017/7/7	0	0	0	1	0	0	0	0	0	0	0	TARGET
108803418	10880341	M	50	OTHER	Health Profesional	2016/1/23	0	0	0	1	0	0	0	0	0	0	0	TARGET
108813014	10881301	NR		OTHER	Health Profesional	2018/2/12	1	1	0	0	0	0	0	0	0	0	0	CHEMO
108814222	10881422	NR		OTHER	Health Profesional	2015/3/15	0	0	0	0	0	0	0	0	0	0	0	OTHER
108816051	10881605	F	71	OTHER	Health Profesional	2015/2/25	0	1	0	0	0	0	0	0	0	0	0	CHEMO
108816612	10881661	F	54	GB	Nonhealth Profesiional	2015/3/31	1	0	0	0	0	0	0	0	0	0	0	OTHER
108823342	10882334	M		DE	Health Profesional	2015/3/13	0	1	0	0	0	0	0	0	0	0	0	CHEMO
108825982	10882598	M	70	US	Not reported	2015/3/16	0	0	0	0	0	0	0	0	0	0	0	OTHER
108828001	10882800	M		GB	Nonhealth Profesiional	2015/3/3	0	0	0	1	0	0	0	0	0	0	0	TARGET
108828181	10882818	M	70	GB	Nonhealth Profesiional	2015/3/3	0	0	0	1	0	0	0	0	0	0	0	TARGET
108831791	10883179	M	63	JP	Health Profesional	2015/3/3	0	1	0	0	0	0	0	0	0	0	0	CHEMO
108832679	10883267	F	72	OTHER	Health Profesional	2015/4/3	0	0	0	0	1	0	1	0	0	0	0	ICI
108832911	10883291	M	71	US	Nonhealth Profesiional	2015/3/3	0	1	0	0	0	0	0	0	0	0	0	CHEMO
108835396	10883539	M	47	GB	Health Profesional	2015/10/9	0	0	0	0	0	0	0	0	0	0	0	OTHER
108838816	10883881	F	54	US	Nonhealth Profesiional	2020/2/12	0	0	0	0	1	1	0	0	0	0	0	ICI
108847173	10884717	F	57	JP	Health Profesional	2015/3/27	0	0	0	1	0	0	0	0	0	0	0	TARGET
108848823	10884882	F	73	US	Health Profesional	2015/4/16	0	0	0	0	0	0	0	0	0	0	0	OTHER
108862591	10886259	M	82	US	Health Profesional	2015/3/4	0	1	0	0	0	0	0	0	0	0	0	CHEMO
108864311	10886431	M	67	GB	Nonhealth Profesiional	2015/3/4	0	0	0	0	0	0	0	0	0	0	0	OTHER
108888731	10888873	M	63	OTHER	Health Profesional	2015/3/5	0	0	0	0	0	0	0	0	0	0	0	OTHER
108890102	10889010	NR	70	OTHER	Health Profesional	2015/6/4	0	0	0	0	0	0	0	0	0	0	0	OTHER
108890153	10889015	M	65	US	Health Profesional	2015/3/27	0	0	0	0	0	0	0	0	0	0	0	OTHER
108894022	10889402	F	72	OTHER	Health Profesional	2015/3/12	0	0	0	1	0	0	0	0	0	0	0	TARGET
108894233	10889423	M	60	OTHER	Health Profesional	2015/11/20	0	0	0	0	0	0	0	0	0	0	0	OTHER
108896632	10889663	M	61	US	Nonhealth Profesiional	2015/3/19	1	0	0	0	1	1	0	0	0	0	0	ICI
108897661	10889766	F		OTHER	Health Profesional	2015/3/6	0	0	0	0	0	0	0	0	0	0	0	OTHER
108898181	10889818	F	66	US	Health Profesional	2015/3/4	0	0	0	1	0	0	0	0	0	0	0	TARGET
108900341	10890034	NR		JP	Health Profesional	2015/3/5	0	1	0	0	0	0	0	0	0	0	0	CHEMO
108903031	10890303	NR		JP	Health Profesional	2015/3/5	0	1	0	0	0	0	0	0	0	0	0	CHEMO
108904923	10890492	M	63	DE	Health Profesional	2015/7/21	0	0	0	0	0	0	0	0	0	0	0	OTHER
108905601	10890560	F	68	US	Nonhealth Profesiional	2015/3/5	0	0	0	0	0	0	0	0	0	0	0	OTHER
108913153	10891315	F	73	JP	Health Profesional	2015/5/19	0	0	0	1	0	0	0	0	0	0	0	TARGET
108913461	10891346	NR		GB	Health Profesional	2015/3/6	0	0	0	0	0	0	0	0	0	0	0	OTHER
108914081	10891408	NR		OTHER	Health Profesional	2015/3/6	0	0	0	0	0	0	0	0	0	0	0	OTHER
108914121	10891412	F	73	US	Nonhealth Profesiional	2015/3/6	0	1	0	0	0	0	0	0	0	0	0	CHEMO
108914305	10891430	M	58.91666667	JP	Health Profesional	2015/5/13	0	0	0	0	0	0	0	0	0	0	0	OTHER
108914955	10891495	F	60	US	Health Profesional	2015/6/10	0	0	0	0	0	0	0	0	0	0	0	OTHER
108919072	10891907	M	67	OTHER	Health Profesional	2015/4/15	0	0	0	0	0	0	0	0	0	0	0	OTHER
108919322	10891932	F		US	Health Profesional	2015/3/18	0	0	0	0	0	0	0	0	0	0	0	OTHER
108919751	10891975	M	79	US	Nonhealth Profesiional	2015/3/5	0	1	0	0	0	0	0	0	0	0	0	CHEMO
108920508	10892050	F	65	US	Health Profesional	2016/12/9	0	0	0	0	0	0	0	0	0	0	0	OTHER
108922771	10892277	M	56	US	Health Profesional	2015/3/6	0	0	0	0	0	0	0	0	0	0	0	OTHER
108925334	10892533	F	44	OTHER	Health Profesional	2015/7/10	0	0	0	0	0	0	0	0	0	0	0	OTHER
108931393	10893139	F		OTHER	Health Profesional	2016/10/14	0	0	0	0	0	0	0	0	0	0	0	OTHER
108940582	10894058	F	68	US	Health Profesional	2015/5/6	0	0	0	1	0	0	0	0	0	0	0	TARGET
108957641	10895764	F		OTHER	Health Profesional	2015/3/7	0	0	0	0	0	0	0	0	0	0	0	OTHER
108960431	10896043	NR		OTHER	Health Profesional	2015/3/8	0	0	0	0	0	0	0	0	0	0	0	OTHER
108960941	10896094	F	58	FR	Health Profesional	2015/3/9	0	0	0	0	0	0	0	0	0	0	0	OTHER
108965183	10896518	NR		OTHER	Health Profesional	2015/3/17	0	0	0	0	0	0	0	0	0	0	0	OTHER
108973121	10897312	NR		JP	Health Profesional	2015/3/9	0	0	0	0	0	0	0	0	0	0	0	OTHER
108973591	10897359	NR		GB	Nonhealth Profesiional	2015/3/9	0	0	0	0	0	0	0	0	0	0	0	OTHER
108973711	10897371	NR		GB	Nonhealth Profesiional	2015/3/9	0	0	0	1	0	0	0	0	0	0	0	TARGET
108973721	10897372	NR		GB	Nonhealth Profesiional	2015/3/9	0	0	0	1	0	0	0	0	0	0	0	TARGET
108973731	10897373	NR		GB	Nonhealth Profesiional	2015/3/6	0	0	0	1	0	0	0	0	0	0	0	TARGET
108974221	10897422	NR		GB	Nonhealth Profesiional	2015/3/9	0	0	0	1	0	0	0	0	0	0	0	TARGET
108974241	10897424	NR		GB	Nonhealth Profesiional	2015/3/9	0	0	0	1	0	0	0	0	0	0	0	TARGET
108974251	10897425	NR		GB	Nonhealth Profesiional	2015/3/9	0	0	0	1	0	0	0	0	0	0	0	TARGET
108974261	10897426	NR		GB	Nonhealth Profesiional	2015/3/9	0	0	0	1	0	0	0	0	0	0	0	TARGET
108974271	10897427	NR		GB	Nonhealth Profesiional	2015/3/9	0	0	0	1	0	0	0	0	0	0	0	TARGET
108974581	10897458	NR		GB	Nonhealth Profesiional	2015/3/9	0	0	0	1	0	0	0	0	0	0	0	TARGET
108974621	10897462	NR		GB	Nonhealth Profesiional	2015/3/9	0	0	0	1	0	0	0	0	0	0	0	TARGET
108975601	10897560	NR		JP	Health Profesional	2015/3/9	0	1	0	0	0	0	0	0	0	0	0	CHEMO
108976651	10897665	NR		GB	Nonhealth Profesiional	2015/3/9	0	0	0	1	0	0	0	0	0	0	0	TARGET
108976721	10897672	NR		GB	Nonhealth Profesiional	2015/3/9	0	0	0	1	0	0	0	0	0	0	0	TARGET
108976781	10897678	NR		GB	Nonhealth Profesiional	2015/3/6	0	0	0	1	0	0	0	0	0	0	0	TARGET
108976861	10897686	NR		GB	Nonhealth Profesiional	2015/3/6	0	0	0	1	0	0	0	0	0	0	0	TARGET
108977141	10897714	M		US	Health Profesional	2015/3/9	0	1	0	0	0	0	0	0	0	0	0	CHEMO
108977331	10897733	NR		GB	Nonhealth Profesiional	2015/3/9	0	0	0	1	0	0	0	0	0	0	0	TARGET
108977381	10897738	NR		GB	Nonhealth Profesiional	2015/3/9	0	0	0	1	0	0	0	0	0	0	0	TARGET
108979291	10897929	F	62	DE	Health Profesional	2015/3/9	0	0	0	0	0	0	0	0	0	0	0	OTHER
108989091	10898909	F	67	US	Health Profesional	2015/3/9	0	1	0	0	0	0	0	0	0	0	0	CHEMO
108989161	10898916	M	56	DE	Health Profesional	2015/3/9	0	1	0	0	0	0	0	0	0	0	0	CHEMO
108989271	10898927	NR		OTHER	Health Profesional	2015/3/9	0	0	0	0	0	0	0	0	0	0	0	OTHER
108991232	10899123	M	81	OTHER	Nonhealth Profesiional	2015/3/23	0	0	0	1	0	0	0	0	0	0	0	TARGET
108994424	10899442	F	74	JP	Health Profesional	2016/3/23	0	0	0	1	0	0	0	0	0	0	0	TARGET
108998981	10899898	NR		JP	Health Profesional	2015/3/10	0	1	0	0	0	0	0	0	0	0	0	CHEMO
109000601	10900060	F		US	Health Profesional	2015/3/10	0	0	0	0	0	0	0	0	0	0	0	OTHER
109000811	10900081	M	76	US	Nonhealth Profesiional	2015/3/10	0	1	0	0	0	0	0	0	0	0	0	CHEMO
109005341	10900534	M		US	Health Profesional	2015/3/10	0	1	0	0	0	0	0	0	0	0	0	CHEMO
109006372	10900637	M	68	OTHER	Not reported	2015/3/4	0	1	0	0	0	0	0	0	0	0	0	CHEMO
109006482	10900648	F	83	US	Health Profesional	2015/3/20	0	1	0	0	0	0	0	0	0	0	0	CHEMO
109011693	10901169	F	65	OTHER	Health Profesional	2016/6/21	0	0	0	1	0	0	0	0	0	0	0	TARGET
1090138013	10901380	F	52	GB	Health Profesional	2015/11/2	0	0	0	0	1	0	1	0	0	0	0	ICI
109014954	10901495	F	77	JP	Health Profesional	2015/9/29	0	0	0	1	0	0	0	0	0	0	0	TARGET
109016531	10901653	NR		US	Not reported	2015/3/2	0	0	0	0	0	0	0	0	0	0	0	OTHER
109017781	10901778	F	78	US	Health Profesional	2015/3/10	0	0	0	0	0	0	0	0	0	0	0	OTHER
109020251	10902025	M		GB	Nonhealth Profesiional	2015/3/10	0	0	0	0	0	0	0	0	0	0	0	OTHER
109020531	10902053	F	61	GB	Nonhealth Profesiional	2015/3/10	0	0	0	1	0	0	0	0	0	0	0	TARGET
109021494	10902149	M	36	OTHER	Health Profesional	2015/8/6	0	0	0	1	0	0	0	0	0	0	0	TARGET
109022142	10902214	M	75	OTHER	Nonhealth Profesiional	2018/3/30	0	1	0	0	1	0	0	0	1	0	0	ICI_CHEMO
109024092	10902409	M	59	US	Health Profesional	2015/7/17	0	0	0	0	0	0	0	0	0	0	0	OTHER
109024122	10902412	M	53	US	Health Profesional	2015/7/17	0	0	0	0	0	0	0	0	0	0	0	OTHER
109027642	10902764	F	94	OTHER	Health Profesional	2015/6/5	0	0	0	1	0	0	0	0	0	0	0	TARGET
109029361	10902936	F	52	US	Nonhealth Profesiional	2015/3/10	0	0	0	0	0	0	0	0	0	0	0	OTHER
109029371	10902937	M		US	Health Profesional	2015/3/10	0	1	0	0	0	0	0	0	0	0	0	CHEMO
109029401	10902940	F		US	Health Profesional	2015/3/10	0	1	0	0	0	0	0	0	0	0	0	CHEMO
109031364	10903136	NR		OTHER	Health Profesional	2018/2/22	1	1	0	0	0	0	0	0	0	0	0	CHEMO
109032346	10903234	F		US	Health Profesional	2015/11/26	0	0	0	0	1	1	0	0	0	0	0	ICI
109037143	10903714	F		OTHER	Health Profesional	2015/6/16	0	0	0	1	0	0	0	0	0	0	0	TARGET
109037572	10903757	NR		OTHER	Health Profesional	2015/3/27	0	0	0	1	0	0	0	0	0	0	0	TARGET
109046893	10904689	F	82	JP	Health Profesional	2016/7/21	0	0	0	0	0	0	0	0	0	0	0	OTHER
109047341	10904734	NR		GB	Nonhealth Profesiional	2015/3/11	0	0	0	1	0	0	0	0	0	0	0	TARGET
109047622	10904762	M	79	GB	Nonhealth Profesiional	2015/4/9	0	0	0	1	0	0	0	0	0	0	0	TARGET
109047643	10904764	M	42	US	Health Profesional	2015/9/10	0	0	0	0	1	1	0	0	0	0	0	ICI
109050691	10905069	F	45	OTHER	Health Profesional	2015/3/11	0	0	0	1	0	0	0	0	0	0	0	TARGET
109051011	10905101	F	65	US	Nonhealth Profesiional	2015/3/11	0	1	0	0	0	0	0	0	0	0	0	CHEMO
109054371	10905437	F	42	US	Nonhealth Profesiional	2015/3/11	0	0	0	0	1	1	0	0	0	0	0	ICI
109058153	10905815	F	37	GB	Nonhealth Profesiional	2015/4/21	0	0	0	1	0	0	0	0	0	0	0	TARGET
109061771	10906177	NR		US	Health Profesional	2015/3/11	0	0	0	0	0	0	0	0	0	0	0	OTHER
109062941	10906294	M	59	US	Health Profesional	2015/3/11	0	1	0	0	0	0	0	0	0	0	0	CHEMO
109063051	10906305	M	63	OTHER	Health Profesional	2015/3/12	0	0	0	0	0	0	0	0	0	0	0	OTHER
109070221	10907022	F	61	US	Health Profesional	2015/3/6	0	0	0	0	0	0	0	0	0	0	0	OTHER
109072151	10907215	NR		OTHER	Health Profesional	2015/3/12	0	1	0	0	0	0	0	0	0	0	0	CHEMO
109085631	10908563	F	70	OTHER	Health Profesional	2015/3/12	0	0	0	0	0	0	0	0	0	0	0	OTHER
109085711	10908571	F	61	US	Health Profesional	2015/3/6	0	0	0	0	0	0	0	0	0	0	0	OTHER
109108801	10910880	F	70	OTHER	Health Profesional	2015/3/12	0	1	0	0	0	0	0	0	0	0	0	CHEMO
109109072	10910907	NR		JP	Health Profesional	2015/4/17	0	1	0	0	0	0	0	0	0	0	0	CHEMO
109110353	10911035	M	67	GB	Health Profesional	2015/3/27	0	0	0	0	0	0	0	0	0	0	0	OTHER
109116563	10911656	F	66	US	Health Profesional	2015/4/10	0	0	0	0	0	0	0	0	0	0	0	OTHER
109119091	10911909	M	52	US	Health Profesional	2015/3/13	0	0	0	0	0	0	0	0	0	0	0	OTHER
109119859	10911985	M	57	US	Health Profesional	2015/7/28	0	0	0	0	0	0	0	0	0	0	0	OTHER
109120531	10912053	M	68	OTHER	Health Profesional	2015/3/13	0	0	0	0	0	0	0	0	0	0	0	OTHER
109127051	10912705	M	75	GB	Nonhealth Profesiional	2015/3/10	0	0	0	1	0	0	0	0	0	0	0	TARGET
109127892	10912789	F	51	OTHER	Health Profesional	2015/3/31	0	0	0	1	0	0	0	0	0	0	0	TARGET
109128721	10912872	F	71	OTHER	Nonhealth Profesiional	2015/3/13	0	0	0	1	0	0	0	0	0	0	0	TARGET
109136831	10913683	NR		GB	Nonhealth Profesiional	2015/3/10	0	0	0	0	0	0	0	0	0	0	0	OTHER
1091398321	10913983	F	79	DE	Health Profesional	2018/1/29	0	0	0	1	0	0	0	0	0	0	0	TARGET
109140012	10914001	M	49	US	Nonhealth Profesiional	2015/3/24	0	1	0	0	0	0	0	0	0	0	0	CHEMO
109140025	10914002	M	72	OTHER	Health Profesional	2016/6/2	0	0	0	0	1	1	0	0	0	0	0	ICI
109140402	10914040	NR		OTHER	Health Profesional	2015/4/1	0	0	0	1	0	0	0	0	0	0	0	TARGET
109140412	10914041	NR		OTHER	Health Profesional	2015/4/1	0	0	0	1	0	0	0	0	0	0	0	TARGET
109140433	10914043	M	62	OTHER	Health Profesional	2015/3/27	0	1	0	0	0	0	0	0	0	0	0	CHEMO
109143871	10914387	F	69	US	Health Profesional	2015/3/4	0	1	0	0	0	0	0	0	0	0	0	CHEMO
1091451711	10914517	M	65	OTHER	Health Profesional	2016/8/8	0	0	0	0	0	0	0	0	0	0	0	OTHER
109147632	10914763	M		GB	Nonhealth Profesiional	2015/4/9	0	0	0	1	0	0	0	0	0	0	0	TARGET
109161602	10916160	M	75	US	Health Profesional	2015/3/25	0	0	0	0	0	0	0	0	0	0	0	OTHER
109161842	10916184	M	79	JP	Health Profesional	2015/10/12	0	0	0	1	0	0	0	0	0	0	0	TARGET
109162393	10916239	F	67	OTHER	Health Profesional	2015/5/4	0	1	0	0	0	0	0	0	0	0	0	CHEMO
109163104	10916310	M	79	JP	Health Profesional	2015/4/10	0	1	0	0	0	0	0	0	0	0	0	CHEMO
109173222	10917322	M	70	OTHER	Health Profesional	2015/3/20	0	0	0	1	0	0	0	0	0	0	0	TARGET
109179201	10917920	F	57	US	Health Profesional	2015/3/13	0	0	0	0	0	0	0	0	0	0	0	OTHER
109204359	10920435	F	58	DE	Health Profesional	2017/3/24	0	0	0	0	0	0	0	0	0	0	0	OTHER
109205342	10920534	M	46	FR	Health Profesional	2015/4/4	0	0	0	0	0	0	0	0	0	0	0	OTHER
109205881	10920588	M	73	OTHER	Nonhealth Profesiional	2015/3/17	0	0	0	0	0	0	0	0	0	0	0	OTHER
109206183	10920618	F	61	OTHER	Health Profesional	2015/3/25	0	0	0	0	0	0	0	0	0	0	0	OTHER
109208121	10920812	M	42	GB	Nonhealth Profesiional	2015/3/16	0	0	0	0	0	0	0	0	0	0	0	OTHER
109208185	10920818	M	62	GB	Nonhealth Profesiional	2016/7/28	0	0	0	1	0	0	0	0	0	0	0	TARGET
109208202	10920820	M	79	GB	Nonhealth Profesiional	2015/3/23	0	0	0	1	0	0	0	0	0	0	0	TARGET
109216333	10921633	F		OTHER	Health Profesional	2015/5/28	0	0	0	1	0	0	0	0	0	0	0	TARGET
109219501	10921950	F		OTHER	Health Profesional	2015/3/17	0	0	0	1	0	0	0	0	0	0	0	TARGET
109222812	10922281	M	66	OTHER	Health Profesional	2015/6/19	0	0	0	0	0	0	0	0	0	0	0	OTHER
109223043	10922304	F	52	OTHER	Health Profesional	2015/6/12	0	0	0	0	0	0	0	0	0	0	0	OTHER
109223465	10922346	M	69	OTHER	Health Profesional	2015/4/28	0	0	0	0	0	0	0	0	0	0	0	OTHER
109223583	10922358	M	69	JP	Health Profesional	2015/5/18	0	0	0	1	0	0	0	0	0	0	0	TARGET
109223962	10922396	F	59	US	Nonhealth Profesiional	2015/5/26	0	1	0	0	0	0	0	0	0	0	0	CHEMO
1092253611	10922536	M	50	JP	Health Profesional	2015/9/10	0	0	0	0	1	0	1	0	0	0	0	ICI
109228102	10922810	NR		JP	Health Profesional	2015/4/16	0	1	0	0	0	0	0	0	0	0	0	CHEMO
109228112	10922811	NR		JP	Health Profesional	2015/4/16	0	1	0	0	0	0	0	0	0	0	0	CHEMO
109228142	10922814	F	59	US	Nonhealth Profesiional	2015/5/26	0	1	0	0	0	0	0	0	0	0	0	CHEMO
109228321	10922832	F	51	US	Health Profesional	2015/3/17	0	1	0	0	0	0	0	0	0	0	0	CHEMO
109228331	10922833	F		OTHER	Nonhealth Profesiional	2015/3/17	0	1	0	0	0	0	0	0	0	0	0	CHEMO
109229653	10922965	M	58	JP	Health Profesional	2015/4/6	0	0	0	1	0	0	0	0	0	0	0	TARGET
1092316112	10923161	M	68	DE	Health Profesional	2017/1/13	0	0	0	0	0	0	0	0	0	0	0	OTHER
109238764	10923876	F	50	US	Health Profesional	2015/10/7	0	0	0	0	0	0	0	0	0	0	0	OTHER
109239952	10923995	NR		US	Health Profesional	2015/5/26	0	0	0	0	0	0	0	0	0	0	0	OTHER
109239962	10923996	NR		US	Health Profesional	2015/5/26	0	0	0	0	0	0	0	0	0	0	0	OTHER
109239972	10923997	NR		US	Health Profesional	2015/5/26	0	0	0	0	0	0	0	0	0	0	0	OTHER
109250121	10925012	NR		OTHER	Health Profesional	2015/3/18	1	0	0	0	0	0	0	0	0	0	0	OTHER
109255941	10925594	F	74	OTHER	Nonhealth Profesiional	2015/3/18	0	0	0	1	0	0	0	0	0	0	0	TARGET
109258151	10925815	F	42	OTHER	Not reported	2015/3/11	0	0	0	0	0	0	0	0	0	0	0	OTHER
109261283	10926128	F	84	OTHER	Health Profesional	2015/9/8	0	0	0	1	0	0	0	0	0	0	0	TARGET
109263872	10926387	M		US	Not reported	2015/4/9	0	0	0	0	0	0	0	0	0	0	0	OTHER
109266111	10926611	NR		US	Health Profesional	2015/3/13	1	0	0	0	0	0	0	0	0	0	0	OTHER
109267282	10926728	M	64	US	Health Profesional	2015/7/29	0	1	0	0	0	0	0	0	0	0	0	CHEMO
109269851	10926985	NR		US	Not reported	2015/3/13	0	0	0	0	0	0	0	0	0	0	0	OTHER
109270031	10927003	NR		US	Health Profesional	2015/3/13	0	0	0	0	0	0	0	0	0	0	0	OTHER
109270311	10927031	NR		US	Health Profesional	2015/3/13	0	0	0	0	0	0	0	0	0	0	0	OTHER
109272381	10927238	NR		US	Health Profesional	2015/3/13	0	0	0	0	0	0	0	0	0	0	0	OTHER
109276871	10927687	M	69	US	Nonhealth Profesiional	2015/3/19	0	0	0	0	1	1	0	0	0	0	0	ICI
109279741	10927974	M	52	US	Health Profesional	2015/3/16	1	1	0	0	0	0	0	0	0	0	0	CHEMO
109291691	10929169	F	82	US	Not reported	2014/5/20	0	0	0	0	0	0	0	0	0	0	0	OTHER
109297981	10929798	M		US	Nonhealth Profesiional	2015/3/19	0	0	0	0	0	0	0	0	0	0	0	OTHER
109298001	10929800	M	69	OTHER	Nonhealth Profesiional	2015/3/18	0	1	0	0	0	0	0	0	0	0	0	CHEMO
109298163	10929816	F	71	JP	Health Profesional	2015/6/16	0	0	0	1	0	0	0	0	0	0	0	TARGET
109300731	10930073	F		GB	Nonhealth Profesiional	2015/3/19	0	0	0	1	0	0	0	0	0	0	0	TARGET
1093039211	10930392	M	42	JP	Health Profesional	2015/7/16	0	0	0	0	1	0	1	0	0	0	0	ICI
109306702	10930670	F	66	GB	Health Profesional	2016/2/19	0	0	0	0	0	0	0	0	0	0	0	OTHER
109307151	10930715	M	62	OTHER	Nonhealth Profesiional	2015/3/19	0	1	0	0	0	0	0	0	0	0	0	CHEMO
109313431	10931343	NR		US	Health Profesional	2015/3/19	0	1	0	0	0	0	0	0	0	0	0	CHEMO
109313806	10931380	M	74	JP	Health Profesional	2015/11/29	1	0	0	1	0	0	0	0	0	0	0	TARGET
109334361	10933436	F	75	US	Health Profesional	2015/3/20	0	0	0	1	0	0	0	0	0	0	0	TARGET
109337991	10933799	F	50	OTHER	Health Profesional	2015/3/20	0	0	0	0	0	0	0	0	0	0	0	OTHER
109341985	10934198	F	59	OTHER	Health Profesional	2016/8/12	0	0	0	0	0	0	0	0	0	0	0	OTHER
109343641	10934364	NR		GB	Nonhealth Profesiional	2015/3/20	0	0	0	1	0	0	0	0	0	0	0	TARGET
109345134	10934513	M	67	JP	Health Profesional	2015/6/27	0	0	0	1	0	0	0	0	0	0	0	TARGET
109345141	10934514	M	78	JP	Health Profesional	2015/3/20	0	0	0	1	0	0	0	0	0	0	0	TARGET
109346184	10934618	F	69	US	Health Profesional	2015/6/15	0	0	0	1	0	0	0	0	0	0	0	TARGET
109346652	10934665	F	67	OTHER	Nonhealth Profesiional	2015/4/10	0	1	0	0	0	0	0	0	0	0	0	CHEMO
109346671	10934667	M	54	JP	Health Profesional	2015/3/20	0	1	0	0	0	0	0	0	0	0	0	CHEMO
109350001	10935000	F	69	OTHER	Health Profesional	2015/3/20	0	0	0	0	0	0	0	0	0	0	0	OTHER
109353005	10935300	M	56	US	Nonhealth Profesiional	2017/2/1	0	1	0	0	1	0	0	0	1	0	0	ICI_CHEMO
109353011	10935301	F	57	US	Nonhealth Profesiional	2015/3/20	0	0	0	0	1	1	0	0	0	0	0	ICI
109353831	10935383	M	62	OTHER	Nonhealth Profesiional	2015/3/20	0	0	0	0	0	0	0	0	0	0	0	OTHER
109362951	10936295	M	70	US	Health Profesional	2015/3/5	0	1	0	0	0	0	0	0	0	0	0	CHEMO
109439502	10943950	F	58	GB	Health Profesional	2015/10/15	0	0	0	0	0	0	0	0	0	0	0	OTHER
109439949	10943994	M	62	US	Health Profesional	2015/6/23	0	0	0	0	1	0	1	0	0	0	0	ICI
109441121	10944112	M	64	US	Nonhealth Profesiional	2015/3/23	0	0	0	0	1	1	0	0	0	0	0	ICI
109444791	10944479	NR		JP	Health Profesional	2015/3/23	0	1	0	0	0	0	0	0	0	0	0	CHEMO
109445401	10944540	M	79	OTHER	Health Profesional	2015/3/23	0	0	0	0	0	0	0	0	0	0	0	OTHER
109446401	10944640	NR		US	Health Profesional	2015/3/23	0	0	0	1	0	0	0	0	0	0	0	TARGET
109447034	10944703	F	60	OTHER	Health Profesional	2016/8/25	0	0	0	0	0	0	0	0	0	0	0	OTHER
109447741	10944774	NR		US	Health Profesional	2015/3/18	1	0	0	0	0	0	0	0	0	0	0	OTHER
109448211	10944821	NR		US	Health Profesional	2015/3/18	0	0	0	0	0	0	0	0	0	0	0	OTHER
109449655	10944965	F	60	OTHER	Health Profesional	2016/8/30	0	0	0	0	0	0	0	0	0	0	0	OTHER
109450301	10945030	NR		US	Health Profesional	2015/3/23	0	0	0	0	0	0	0	0	0	0	0	OTHER
109450711	10945071	NR		US	Health Profesional	2015/3/18	0	0	0	0	0	0	0	0	0	0	0	OTHER
109452911	10945291	NR		US	Health Profesional	2015/3/18	0	0	0	0	0	0	0	0	0	0	0	OTHER
109453081	10945308	NR		US	Health Profesional	2015/3/18	0	0	0	0	0	0	0	0	0	0	0	OTHER
109454521	10945452	M	65	OTHER	Nonhealth Profesiional	2015/3/20	0	1	0	0	0	0	0	0	0	0	0	CHEMO
109465732	10946573	F	57	OTHER	Nonhealth Profesiional	2016/2/25	0	0	0	0	0	0	0	0	0	0	0	OTHER
109467301	10946730	M	65	OTHER	Health Profesional	2015/3/23	0	0	0	0	0	0	0	0	0	0	0	OTHER
109467722	10946772	F	71	DE	Health Profesional	2015/3/30	0	0	0	0	1	0	1	0	0	0	0	ICI
109474161	10947416	F	54	DE	Health Profesional	2015/3/23	0	0	0	1	0	0	0	0	0	0	0	TARGET
109493632	10949363	F	73	OTHER	Health Profesional	2015/3/31	0	0	0	0	0	0	0	0	0	0	0	OTHER
109495918	10949591	F	77	US	Health Profesional	2015/6/29	0	0	0	0	1	0	1	0	0	0	0	ICI
109496635	10949663	M	62	US	Health Profesional	2016/3/17	0	1	0	0	0	0	0	0	0	0	0	CHEMO
109499402	10949940	F		OTHER	Health Profesional	2015/4/3	0	0	0	1	0	0	0	0	0	0	0	TARGET
109501701	10950170	F	79	JP	Health Profesional	2015/3/24	0	0	0	1	0	0	0	0	0	0	0	TARGET
109506114	10950611	M		JP	Health Profesional	2015/10/21	0	0	0	1	0	0	0	0	0	0	0	TARGET
109509022	10950902	M	78	JP	Health Profesional	2015/7/1	0	0	0	1	0	0	0	0	0	0	0	TARGET
109511592	10951159	F		DE	Health Profesional	2015/4/24	0	0	0	1	0	0	0	0	0	0	0	TARGET
109512832	10951283	F	76	OTHER	Health Profesional	2015/4/17	0	0	0	0	0	0	0	0	0	0	0	OTHER
109514023	10951402	M	71	OTHER	Nonhealth Profesiional	2015/5/15	0	1	0	0	0	0	0	0	0	0	0	CHEMO
109518571	10951857	F	80	OTHER	Health Profesional	2015/3/25	0	0	0	0	0	0	0	0	0	0	0	OTHER
109530761	10953076	NR		JP	Health Profesional	2015/3/25	1	1	0	0	0	0	0	0	0	0	0	CHEMO
109530801	10953080	NR		JP	Health Profesional	2015/3/25	0	1	0	0	0	0	0	0	0	0	0	CHEMO
109530811	10953081	NR		JP	Health Profesional	2015/3/25	0	1	0	0	0	0	0	0	0	0	0	CHEMO
109531031	10953103	M	44	OTHER	Health Profesional	2015/3/25	0	0	0	1	0	0	0	0	0	0	0	TARGET
109531721	10953172	NR		OTHER	Health Profesional	2015/3/19	0	0	0	0	0	0	0	0	0	0	0	OTHER
109531881	10953188	NR		OTHER	Health Profesional	2015/3/19	0	0	0	0	0	0	0	0	0	0	0	OTHER
109532312	10953231	M	55	JP	Health Profesional	2015/4/2	0	0	0	1	0	0	0	0	0	0	0	TARGET
109538985	10953898	F	69	JP	Health Profesional	2016/5/18	0	0	0	1	0	0	0	0	0	0	0	TARGET
109543732	10954373	M	76	US	Nonhealth Profesiional	2018/3/29	0	1	0	0	1	0	0	0	1	0	0	ICI_CHEMO
109543782	10954378	M	75	JP	Health Profesional	2015/3/27	0	1	0	0	0	0	0	0	0	0	0	CHEMO
109548093	10954809	M	48	US	Health Profesional	2017/11/7	0	1	0	0	0	0	0	0	0	0	0	CHEMO
109553821	10955382	NR		JP	Health Profesional	2015/3/26	1	1	0	0	0	0	0	0	0	0	0	CHEMO
109554305	10955430	F	86	JP	Health Profesional	2016/8/23	0	0	0	1	0	0	0	0	0	0	0	TARGET
109554313	10955431	F	73	JP	Health Profesional	2015/5/19	0	0	0	1	0	0	0	0	0	0	0	TARGET
109555162	10955516	M	58	OTHER	Health Profesional	2015/3/30	0	0	0	0	1	0	1	0	0	0	0	ICI
109555241	10955524	F		DE	Health Profesional	2015/3/26	0	0	0	1	0	0	0	0	0	0	0	TARGET
109559241	10955924	F	76	US	Health Profesional	2015/3/24	0	0	0	1	0	0	0	0	0	0	0	TARGET
109561714	10956171	F	60	OTHER	Health Profesional	2016/8/25	0	0	0	0	0	0	0	0	0	0	0	OTHER
109562551	10956255	F	57	GB	Nonhealth Profesiional	2015/3/25	0	0	0	1	0	0	0	0	0	0	0	TARGET
109562961	10956296	M	61	JP	Health Profesional	2015/3/26	1	0	0	0	0	0	0	0	0	0	0	OTHER
109570961	10957096	M	38	US	Health Profesional	2015/3/26	0	0	0	1	0	0	0	0	0	0	0	TARGET
109575633	10957563	M	47	GB	Nonhealth Profesiional	2016/1/21	0	0	0	1	0	0	0	0	0	0	0	TARGET
109575671	10957567	M	78	GB	Nonhealth Profesiional	2015/3/26	0	0	0	1	0	0	0	0	0	0	0	TARGET
109578621	10957862	M	73	GB	Nonhealth Profesiional	2015/3/26	0	0	0	1	0	0	0	0	0	0	0	TARGET
109579307	10957930	F	67	US	Health Profesional	2017/12/6	0	0	0	0	1	1	0	0	0	0	0	ICI
1095798211	10957982	M	61	JP	Health Profesional	2015/7/16	0	0	0	0	1	0	1	0	0	0	0	ICI
109582062	10958206	F	69	GB	Health Profesional	2015/4/2	0	0	0	1	0	0	0	0	0	0	0	TARGET
109582771	10958277	F		OTHER	Health Profesional	2015/3/26	0	0	0	1	0	0	0	0	0	0	0	TARGET
109605063	10960506	F	70	US	Nonhealth Profesiional	2015/4/17	0	0	0	0	1	0	1	0	0	0	0	ICI
109607574	10960757	M	67	GB	Health Profesional	2015/10/19	1	0	0	1	0	0	0	0	0	0	0	TARGET
109618432	10961843	M		OTHER	Nonhealth Profesiional	2015/10/16	0	0	0	1	0	0	0	0	0	0	0	TARGET
109621672	10962167	F	40	US	Nonhealth Profesiional	2015/9/14	0	0	0	1	0	0	0	0	0	0	0	TARGET
109621923	10962192	M	64	US	Health Profesional	2015/5/7	0	0	0	1	0	0	0	0	0	0	0	TARGET
109623023	10962302	F		OTHER	Health Profesional	2015/6/3	0	0	0	1	0	0	0	0	0	0	0	TARGET
109623052	10962305	M	67	JP	Health Profesional	2015/7/30	0	0	0	1	0	0	0	0	0	0	0	TARGET
109632031	10963203	M	60	GB	Health Profesional	2015/3/27	0	0	0	1	0	0	0	0	0	0	0	TARGET
109634681	10963468	NR		JP	Not reported	2015/3/25	1	1	0	0	0	0	0	0	0	0	0	CHEMO
109635181	10963518	NR		US	Not reported	2015/3/25	1	1	0	0	0	0	0	0	0	0	0	CHEMO
109635201	10963520	NR		JP	Not reported	2015/3/25	0	1	0	0	0	0	0	0	0	0	0	CHEMO
109639242	10963924	F	65	US	Health Profesional	2015/5/24	0	0	0	0	0	0	0	0	0	0	0	OTHER
109639262	10963926	F	65	US	Health Profesional	2015/5/24	0	0	0	0	0	0	0	0	0	0	0	OTHER
109639282	10963928	F	47	US	Health Profesional	2015/5/24	0	0	0	0	0	0	0	0	0	0	0	OTHER
109652002	10965200	F	68	US	Health Profesional	2015/4/3	0	0	0	1	0	0	0	0	0	0	0	TARGET
109656821	10965682	M	65	US	Nonhealth Profesiional	2015/3/30	0	1	0	0	0	0	0	0	0	0	0	CHEMO
1096656410	10966564	M	74	JP	Health Profesional	2015/6/19	0	0	0	0	1	0	1	0	0	0	0	ICI
109667501	10966750	F	81	US	Health Profesional	2015/3/30	0	1	0	0	0	0	0	0	0	0	0	CHEMO
109673642	10967364	NR		OTHER	Health Profesional	2016/5/3	0	0	0	1	0	0	0	0	0	0	0	TARGET
109673842	10967384	NR		OTHER	Health Profesional	2016/5/2	0	0	0	1	0	0	0	0	0	0	0	TARGET
109680681	10968068	NR		OTHER	Health Profesional	2015/3/30	0	0	0	1	0	0	0	0	0	0	0	TARGET
109689484	10968948	F	47	OTHER	Health Profesional	2015/5/29	0	0	0	1	0	0	0	0	0	0	0	TARGET
109693342	10969334	NR		JP	Health Profesional	2018/8/10	0	0	0	0	0	0	0	0	0	0	0	OTHER
109700462	10970046	NR		OTHER	Health Profesional	2016/5/2	0	0	0	1	0	0	0	0	0	0	0	TARGET
109704091	10970409	F	72	GB	Nonhealth Profesiional	2015/3/30	0	0	0	1	0	0	0	0	0	0	0	TARGET
109704522	10970452	M	68	OTHER	Health Profesional	2015/5/19	0	1	0	0	0	0	0	0	0	0	0	CHEMO
109705002	10970500	F	57	US	Health Profesional	2015/4/15	0	0	0	0	0	0	0	0	0	0	0	OTHER
109707998	10970799	M	69	JP	Health Profesional	2015/7/3	0	0	0	0	1	0	1	0	0	0	0	ICI
109711801	10971180	NR		JP	Not reported	2015/3/25	0	1	0	0	0	0	0	0	0	0	0	CHEMO
109713765	10971376	F	64	JP	Health Profesional	2015/8/7	0	0	0	1	0	0	0	0	0	0	0	TARGET
109714324	10971432	M		US	Health Profesional	2015/8/14	0	0	0	1	0	0	0	0	0	0	0	TARGET
109716911	10971691	M	76	US	Health Profesional	2015/3/31	0	0	0	0	0	0	0	0	0	0	0	OTHER
109718042	10971804	F	76	OTHER	Health Profesional	2015/10/7	0	0	0	1	0	0	0	0	0	0	0	TARGET
109737907	10973790	M	37	OTHER	Health Profesional	2017/10/4	0	0	0	0	0	0	0	0	0	0	0	OTHER
109742161	10974216	M		US	Nonhealth Profesiional	2015/3/31	0	0	0	0	0	0	0	0	0	0	0	OTHER
109743552	10974355	M	66	JP	Health Profesional	2018/4/3	1	0	0	0	0	0	0	0	0	0	0	OTHER
109744882	10974488	M	69	US	Nonhealth Profesiional	2015/4/10	0	1	0	0	0	0	0	0	0	0	0	CHEMO
109745742	10974574	F	37	JP	Health Profesional	2016/7/5	0	0	0	1	0	0	0	0	0	0	0	TARGET
109747473	10974747	F	63	OTHER	Health Profesional	2015/4/30	1	0	0	0	0	0	0	0	0	0	0	OTHER
109747481	10974748	F		US	Nonhealth Profesiional	2015/4/1	0	1	0	0	0	0	0	0	0	0	0	CHEMO
109747862	10974786	F		OTHER	Health Profesional	2015/8/10	0	0	0	0	0	0	0	0	0	0	0	OTHER
109748551	10974855	M	69	US	Nonhealth Profesiional	2015/4/1	0	1	0	0	0	0	0	0	0	0	0	CHEMO
109748561	10974856	F	64	US	Nonhealth Profesiional	2015/4/1	0	0	0	0	0	0	0	0	0	0	0	OTHER
109748591	10974859	M		US	Health Profesional	2015/4/1	0	0	0	0	0	0	0	0	0	0	0	OTHER
109749891	10974989	NR		OTHER	Health Profesional	2015/4/1	0	0	0	0	0	0	0	0	0	0	0	OTHER
109750951	10975095	M		GB	Nonhealth Profesiional	2015/3/31	0	0	0	1	0	0	0	0	0	0	0	TARGET
109760775	10976077	F	39	JP	Health Profesional	2016/10/19	0	0	0	1	0	0	0	0	0	0	0	TARGET
109762882	10976288	F	72	OTHER	Health Profesional	2015/4/29	0	0	0	1	0	0	0	0	0	0	0	TARGET
109771601	10977160	M		OTHER	Health Profesional	2015/3/26	0	0	0	0	0	0	0	0	0	0	0	OTHER
109772522	10977252	F	55	OTHER	Health Profesional	2015/4/9	0	0	0	0	0	0	0	0	0	0	0	OTHER
109773972	10977397	M	71	US	Health Profesional	2015/4/22	0	0	0	0	0	0	0	0	0	0	0	OTHER
109779322	10977932	M		OTHER	Nonhealth Profesiional	2015/5/8	0	0	0	1	0	0	0	0	0	0	0	TARGET
109779964	10977996	F	62	OTHER	Health Profesional	2016/4/28	0	0	0	1	0	0	0	0	0	0	0	TARGET
109781842	10978184	M	69	OTHER	Health Profesional	2015/4/7	1	0	0	0	0	0	0	0	0	0	0	OTHER
109787812	10978781	F	51	JP	Health Profesional	2016/9/15	0	0	0	1	0	0	0	0	0	0	0	TARGET
109788522	10978852	NR		US	Health Profesional	2019/1/14	1	1	0	0	0	0	0	0	0	0	0	CHEMO
109788622	10978862	M	59	OTHER	Health Profesional	2015/4/9	0	0	0	1	0	0	0	0	0	0	0	TARGET
109788631	10978863	F		OTHER	Health Profesional	2015/4/2	0	0	0	1	0	0	0	0	0	0	0	TARGET
109788702	10978870	F	71	JP	Health Profesional	2015/4/7	0	0	0	1	0	0	0	0	0	0	0	TARGET
109789122	10978912	F	61	DE	Health Profesional	2015/4/14	0	0	0	0	0	0	0	0	0	0	0	OTHER
109789653	10978965	F	73	US	Health Profesional	2015/6/2	0	0	0	1	0	0	0	0	0	0	0	TARGET
109811161	10981116	F		US	Health Profesional	2015/4/2	0	0	0	1	0	0	0	0	0	0	0	TARGET
109819853	10981985	M	59	OTHER	Health Profesional	2015/4/15	0	0	0	0	1	0	1	0	0	0	0	ICI
109821104	10982110	F	70	JP	Health Profesional	2015/8/28	0	0	0	0	0	0	0	0	0	0	0	OTHER
109823021	10982302	F	66	US	Health Profesional	2015/3/31	0	0	0	1	0	0	0	0	0	0	0	TARGET
109830361	10983036	F	52	JP	Health Profesional	2015/4/3	0	0	0	1	0	0	0	0	0	0	0	TARGET
109831867	10983186	M	73	US	Health Profesional	2015/7/13	0	1	0	0	0	0	0	0	0	0	0	CHEMO
109832331	10983233	M	59	US	Nonhealth Profesiional	2015/4/3	0	0	0	1	0	0	0	0	0	0	0	TARGET
109835014	10983501	M	54	JP	Health Profesional	2016/1/11	0	0	0	1	0	0	0	0	0	0	0	TARGET
109836252	10983625	M	85	US	Health Profesional	2015/6/25	0	0	0	0	0	0	0	0	0	0	0	OTHER
109837093	10983709	F	76	US	Health Profesional	2015/4/23	0	0	0	0	0	0	0	0	0	0	0	OTHER
109837982	10983798	F		GB	Nonhealth Profesiional	2016/8/4	0	0	0	1	0	0	0	0	0	0	0	TARGET
109842912	10984291	M	56	GB	Nonhealth Profesiional	2015/4/21	0	0	0	1	0	0	0	0	0	0	0	TARGET
109843002	10984300	M	54	GB	Nonhealth Profesiional	2016/8/4	0	0	0	1	0	0	0	0	0	0	0	TARGET
109843011	10984301	M	72	GB	Nonhealth Profesiional	2015/4/3	0	0	0	1	0	0	0	0	0	0	0	TARGET
109843372	10984337	F		US	Nonhealth Profesiional	2015/8/17	0	0	0	0	0	0	0	0	0	0	0	OTHER
109849741	10984974	F	83	JP	Health Profesional	2015/4/4	0	0	0	1	0	0	0	0	0	0	0	TARGET
109849752	10984975	M	69	OTHER	Health Profesional	2015/4/9	0	0	0	1	0	0	0	0	0	0	0	TARGET
109859641	10985964	F		US	Health Profesional	2015/4/4	0	0	0	0	0	0	0	0	0	0	0	OTHER
109861061	10986106	F	54	US	Health Profesional	2015/1/19	0	0	0	0	0	0	0	0	0	0	0	OTHER
109861101	10986110	F	45	US	Health Profesional	2015/1/19	0	0	0	0	0	0	0	0	0	0	0	OTHER
109897471	10989747	M	51	FR	Health Profesional	2015/4/6	0	0	0	0	0	0	0	0	0	0	0	OTHER
109898671	10989867	NR		US	Health Profesional	2015/4/6	1	0	0	1	1	1	0	0	0	0	0	ICI_TARGET
109901131	10990113	F		FR	Health Profesional	2015/4/6	0	0	0	0	0	0	0	0	0	0	0	OTHER
109907152	10990715	M	64	OTHER	Nonhealth Profesiional	2015/4/20	0	0	0	1	0	0	0	0	0	0	0	TARGET
109911431	10991143	M	68	OTHER	Health Profesional	2015/4/6	0	1	0	0	0	0	0	0	0	0	0	CHEMO
109917121	10991712	M	68	OTHER	Health Profesional	2015/4/6	1	1	0	0	0	0	0	0	0	0	0	CHEMO
109921481	10992148	M	53	US	Health Profesional	2015/4/6	0	1	0	0	0	0	0	0	0	0	0	CHEMO
109923573	10992357	M	30	FR	Health Profesional	2015/7/2	0	0	0	0	0	0	0	0	0	0	0	OTHER
109926964	10992696	M		US	Health Profesional	2015/5/26	0	0	0	0	0	0	0	0	0	0	0	OTHER
109927103	10992710	F	61	GB	Nonhealth Profesiional	2015/9/22	0	0	0	1	0	0	0	0	0	0	0	TARGET
109930201	10993020	NR		US	Health Profesional	2015/4/6	0	1	0	0	0	0	0	0	0	0	0	CHEMO
109932591	10993259	NR		OTHER	Health Profesional	2015/4/7	0	0	0	0	0	0	0	0	0	0	0	OTHER
109935113	10993511	M	77	US	Health Profesional	2016/2/18	0	1	0	0	0	0	0	0	0	0	0	CHEMO
109939973	10993997	M	67	DE	Nonhealth Profesiional	2015/7/13	0	0	0	0	0	0	0	0	0	0	0	OTHER
109940061	10994006	F	74	US	Nonhealth Profesiional	2015/4/7	0	1	0	0	0	0	0	0	0	0	0	CHEMO
109950382	10995038	F		OTHER	Health Profesional	2015/4/23	0	0	0	1	0	0	0	0	0	0	0	TARGET
109953262	10995326	M	78	GB	Nonhealth Profesiional	2016/8/4	0	0	0	1	0	0	0	0	0	0	0	TARGET
109958431	10995843	F	74	DE	Health Profesional	2015/4/8	0	0	0	1	0	0	0	0	0	0	0	TARGET
1099586910	10995869	M	76	US	Health Profesional	2015/7/6	0	0	0	0	1	0	1	0	0	0	0	ICI
109959635	10995963	F	62	OTHER	Health Profesional	2015/7/1	0	0	0	1	0	0	0	0	0	0	0	TARGET
109961542	10996154	NR		OTHER	Health Profesional	2015/7/15	1	1	0	0	0	0	0	0	0	0	0	CHEMO
109963111	10996311	NR		US	Health Profesional	2015/4/8	0	0	0	1	0	0	0	0	0	0	0	TARGET
109968849	10996884	M	67	OTHER	Health Profesional	2015/6/23	0	0	0	0	1	0	1	0	0	0	0	ICI
109970942	10997094	F	75	JP	Health Profesional	2015/5/18	0	0	0	1	0	0	0	0	0	0	0	TARGET
109976172	10997617	M	75	JP	Health Profesional	2015/8/17	0	0	0	0	0	0	0	0	0	0	0	OTHER
109978911	10997891	F	46	GB	Nonhealth Profesiional	2015/4/8	0	0	0	1	0	0	0	0	0	0	0	TARGET
110000871	11000087	F	67	GB	Nonhealth Profesiional	2015/4/8	0	0	0	1	0	0	0	0	0	0	0	TARGET
110017723	11001772	M	55	JP	Health Profesional	2015/8/28	0	0	0	0	0	0	0	0	0	0	0	OTHER
110026342	11002634	M	62	US	Health Profesional	2015/4/13	0	0	0	0	0	0	1	0	0	0	0	OTHER
110027062	11002706	F	45	JP	Health Profesional	2015/4/10	0	0	0	0	1	0	1	0	0	0	0	ICI
110030454	11003045	M	62	FR	Health Profesional	2019/2/15	0	0	0	0	0	0	0	0	0	0	0	OTHER
110032952	11003295	NR		US	Health Profesional	2019/3/18	0	0	0	0	0	0	0	0	0	0	0	OTHER
110033891	11003389	NR		US	Health Profesional	2015/4/9	0	0	0	0	0	0	0	0	0	0	0	OTHER
110039022	11003902	M	71	FR	Health Profesional	2015/5/25	0	0	0	0	0	0	0	0	0	0	0	OTHER
110041367	11004136	F	72	GB	Nonhealth Profesiional	2017/4/24	1	0	0	1	0	0	0	0	0	0	0	TARGET
110041372	11004137	F		GB	Nonhealth Profesiional	2016/5/26	0	0	0	1	0	0	0	0	0	0	0	TARGET
110045791	11004579	M		US	Health Profesional	2015/4/9	0	0	0	1	0	0	0	0	0	0	0	TARGET
110046502	11004650	M	54	DE	Health Profesional	2015/4/28	0	1	0	0	0	0	0	0	0	0	0	CHEMO
110046971	11004697	M	52	JP	Health Profesional	2015/4/9	0	0	0	1	0	0	0	0	0	0	0	TARGET
110047434	11004743	M	65	JP	Health Profesional	2016/2/23	0	0	0	0	0	0	0	0	0	0	0	OTHER
110047722	11004772	F	58	JP	Health Profesional	2015/4/21	0	0	0	1	0	0	0	0	0	0	0	TARGET
110052005	11005200	F	63	US	Health Profesional	2018/3/29	0	1	0	0	1	0	0	0	1	0	0	ICI_CHEMO
110052802	11005280	M	68	OTHER	Nonhealth Profesiional	2015/4/9	0	0	0	0	0	0	0	0	0	0	0	OTHER
110057452	11005745	F	65	JP	Health Profesional	2015/8/28	0	0	0	0	0	0	0	0	0	0	0	OTHER
110070213	11007021	F	62	US	Health Profesional	2016/2/29	0	0	0	0	0	0	0	0	0	0	0	OTHER
110086354	11008635	F	57	JP	Health Profesional	2015/11/13	0	0	0	0	0	0	0	0	0	0	0	OTHER
110087672	11008767	M	71	OTHER	Health Profesional	2016/3/24	0	0	0	0	0	0	0	0	0	0	0	OTHER
110091203	11009120	M	66	US	Health Profesional	2015/6/2	0	0	0	0	0	0	0	0	0	0	0	OTHER
110092851	11009285	NR		US	Health Profesional	2015/4/10	0	0	0	1	0	0	0	0	0	0	0	TARGET
110095201	11009520	NR		US	Health Profesional	2015/4/10	0	0	0	0	0	0	0	0	0	0	0	OTHER
110095291	11009529	NR		US	Health Profesional	2015/4/10	0	0	0	0	0	0	0	0	0	0	0	OTHER
110095811	11009581	NR		JP	Health Profesional	2015/4/10	0	0	0	0	0	0	0	0	0	0	0	OTHER
110099791	11009979	F	87	OTHER	Health Profesional	2015/4/10	0	0	0	1	0	0	0	0	0	0	0	TARGET
110100021	11010002	F	50	GB	Nonhealth Profesiional	2015/4/10	0	0	0	1	0	0	0	0	0	0	0	TARGET
110100551	11010055	F	44	US	Health Profesional	2015/4/10	0	0	0	1	0	0	0	0	0	0	0	TARGET
110110866	11011086	M	67	JP	Health Profesional	2015/6/1	0	0	0	1	0	0	0	0	0	0	0	TARGET
110128882	11012888	M	68	OTHER	Health Profesional	2015/5/25	0	1	0	0	0	0	0	0	0	0	0	CHEMO
110183682	11018368	NR		US	Health Profesional	2015/5/24	0	1	0	0	0	0	0	0	0	0	0	CHEMO
110203486	11020348	M	64	JP	Health Profesional	2015/12/14	0	0	0	0	0	0	0	0	0	0	0	OTHER
110205476	11020547	F	71	US	Nonhealth Profesiional	2015/7/31	1	0	0	0	1	1	0	0	0	0	0	ICI
110206212	11020621	F	72	US	Nonhealth Profesiional	2015/4/25	1	0	0	0	1	1	0	0	0	0	0	ICI
110206971	11020697	NR		OTHER	Health Profesional	2015/4/13	0	0	0	0	0	0	0	0	0	0	0	OTHER
110208155	11020815	M	71	US	Health Profesional	2016/3/30	0	0	0	0	1	1	0	0	0	0	0	ICI
110212466	11021246	F	74	JP	Health Profesional	2015/9/11	0	0	0	1	0	0	0	0	0	0	0	TARGET
110212791	11021279	F	44	US	Health Profesional	2015/4/13	0	0	0	1	0	0	0	0	0	0	0	TARGET
110217601	11021760	M	77	GB	Nonhealth Profesiional	2015/4/10	0	0	0	1	0	0	0	0	0	0	0	TARGET
110217732	11021773	M	52	GB	Nonhealth Profesiional	2016/8/4	0	0	0	1	0	0	0	0	0	0	0	TARGET
110217752	11021775	M	75	GB	Nonhealth Profesiional	2016/8/4	0	0	0	1	0	0	0	0	0	0	0	TARGET
110218052	11021805	M	66	GB	Health Profesional	2015/4/30	0	0	0	1	0	0	0	0	0	0	0	TARGET
110219321	11021932	F	69	US	Health Profesional	2015/4/13	0	1	0	0	0	0	0	0	0	0	0	CHEMO
110222257	11022225	M	70	JP	Health Profesional	2015/7/13	0	0	0	0	1	0	1	0	0	0	0	ICI
110222333	11022233	F	45	OTHER	Health Profesional	2015/8/5	0	0	0	1	0	0	0	0	0	0	0	TARGET
110222962	11022296	M	46	OTHER	Nonhealth Profesiional	2015/5/27	0	1	0	0	0	0	0	0	0	0	0	CHEMO
110223261	11022326	F	65	GB	Nonhealth Profesiional	2015/4/13	0	0	0	0	0	0	0	0	0	0	0	OTHER
110233663	11023366	F		US	Nonhealth Profesiional	2015/4/30	0	0	0	0	0	0	0	0	0	0	0	OTHER
110250082	11025008	NR		OTHER	Not reported	2016/7/18	0	0	0	0	0	0	0	0	0	0	0	OTHER
110258611	11025861	M	58	US	Health Profesional	2015/4/14	0	0	0	0	0	0	0	0	0	0	0	OTHER
110259891	11025989	M		US	Nonhealth Profesiional	2015/4/14	0	0	0	0	0	0	0	0	0	0	0	OTHER
110260481	11026048	F	52	JP	Health Profesional	2015/4/14	0	0	0	0	0	0	0	0	0	0	0	OTHER
110262631	11026263	F	73	US	Not reported	2015/4/11	0	0	0	1	0	0	0	0	0	0	0	TARGET
110265311	11026531	M		US	Health Profesional	2015/4/14	0	0	0	0	1	1	0	0	0	0	0	ICI
110265782	11026578	F	58	FR	Health Profesional	2015/6/9	0	0	0	0	0	0	0	0	0	0	0	OTHER
110266911	11026691	NR		GB	Nonhealth Profesiional	2015/4/14	0	0	0	1	0	0	0	0	0	0	0	TARGET
110280434	11028043	F	75	US	Health Profesional	2015/6/10	0	0	0	0	0	0	0	0	0	0	0	OTHER
110292112	11029211	M	73	OTHER	Nonhealth Profesiional	2015/4/30	0	0	0	0	0	0	0	0	0	0	0	OTHER
110302771	11030277	M	79	GB	Nonhealth Profesiional	2015/4/15	0	0	0	1	0	0	0	0	0	0	0	TARGET
110302851	11030285	F	88	GB	Nonhealth Profesiional	2015/4/14	0	0	0	1	0	0	0	0	0	0	0	TARGET
110303762	11030376	M	71	FR	Health Profesional	2015/6/3	0	0	0	0	0	0	0	0	0	0	0	OTHER
110303982	11030398	F	49	OTHER	Health Profesional	2015/4/16	0	0	0	0	0	0	0	0	0	0	0	OTHER
110305505	11030550	F	69	US	Nonhealth Profesiional	2015/10/31	0	1	0	0	0	0	0	0	0	0	0	CHEMO
110306922	11030692	F	54	JP	Health Profesional	2015/5/29	0	0	0	1	0	0	0	0	0	0	0	TARGET
110308392	11030839	M	57	OTHER	Health Profesional	2015/6/9	0	0	0	1	0	0	0	0	0	0	0	TARGET
110308571	11030857	F	65	US	Health Profesional	2015/4/15	0	0	0	1	0	0	0	0	0	0	0	TARGET
110328131	11032813	F	58	OTHER	Nonhealth Profesiional	2015/4/15	0	1	0	0	0	0	0	0	0	0	0	CHEMO
110328151	11032815	M	53	US	Health Profesional	2015/4/15	0	1	0	0	0	0	0	0	0	0	0	CHEMO
110379962	11037996	M		GB	Nonhealth Profesiional	2016/2/4	0	0	0	1	0	0	0	0	0	0	0	TARGET
110384881	11038488	F	82	US	Nonhealth Profesiional	2015/4/16	0	0	0	0	0	0	0	0	0	0	0	OTHER
110386442	11038644	M	58	FR	Health Profesional	2015/4/23	0	0	0	0	1	1	0	0	0	0	0	ICI
110386722	11038672	M	63	OTHER	Health Profesional	2015/10/27	1	1	0	0	0	0	0	0	0	0	0	CHEMO
110387751	11038775	M	49	OTHER	Health Profesional	2015/4/16	0	0	0	0	0	0	0	0	0	0	0	OTHER
110388582	11038858	F	57	OTHER	Health Profesional	2015/5/20	0	0	0	0	0	0	0	0	0	0	0	OTHER
110391021	11039102	F		GB	Nonhealth Profesiional	2015/4/16	0	0	0	1	0	0	0	0	0	0	0	TARGET
110392741	11039274	F		US	Nonhealth Profesiional	2015/4/16	0	1	0	0	0	0	0	0	0	0	0	CHEMO
110397632	11039763	F	54	GB	Health Profesional	2015/4/23	0	0	0	0	0	0	0	0	0	0	0	OTHER
110424532	11042453	M		US	Health Profesional	2015/4/24	0	0	0	0	0	0	0	0	0	0	0	OTHER
110435601	11043560	M	82	US	Nonhealth Profesiional	2015/4/17	1	0	0	0	1	1	0	0	0	0	0	ICI
110439622	11043962	M	79	JP	Health Profesional	2015/5/8	0	0	0	0	0	0	0	0	0	0	0	OTHER
110442091	11044209	F	66	OTHER	Health Profesional	2015/4/17	0	0	0	1	0	0	0	0	0	0	0	TARGET
110442652	11044265	M	63	US	Health Profesional	2015/4/20	0	0	0	1	0	0	0	0	0	0	0	TARGET
110442911	11044291	M	73	OTHER	Health Profesional	2015/4/17	0	0	0	0	0	0	0	0	0	0	0	OTHER
110443312	11044331	M	40	OTHER	Health Profesional	2015/5/26	0	0	0	1	0	0	0	0	0	0	0	TARGET
110449532	11044953	F	79	OTHER	Health Profesional	2015/5/12	0	0	0	0	0	0	0	0	0	0	0	OTHER
110452202	11045220	F	61	OTHER	Health Profesional	2015/4/24	0	0	0	0	0	0	0	0	0	0	0	OTHER
110454421	11045442	F	79	GB	Nonhealth Profesiional	2015/4/17	0	0	0	1	0	0	0	0	0	0	0	TARGET
110457455	11045745	M	72	OTHER	Health Profesional	2015/6/27	0	0	0	0	0	0	0	0	0	0	0	OTHER
110462432	11046243	F	61	OTHER	Nonhealth Profesiional	2015/4/23	0	0	0	1	0	0	0	0	0	0	0	TARGET
110462512	11046251	F	69	OTHER	Health Profesional	2015/6/24	0	0	0	1	0	0	0	0	0	0	0	TARGET
110464491	11046449	F		US	Nonhealth Profesiional	2015/4/20	0	0	0	0	1	1	0	0	0	0	0	ICI
110468422	11046842	M	55	US	Health Profesional	2015/9/30	0	0	0	0	0	0	0	0	0	0	0	OTHER
110475592	11047559	M	56	DE	Health Profesional	2015/12/1	0	1	0	0	0	0	0	0	0	0	0	CHEMO
110476221	11047622	F	67	OTHER	Health Profesional	2015/4/20	0	0	0	1	0	0	0	0	0	0	0	TARGET
110477391	11047739	F	54	DE	Nonhealth Profesiional	2015/4/20	0	0	0	1	0	0	0	0	0	0	0	TARGET
110479772	11047977	NR		OTHER	Health Profesional	2015/5/5	0	0	0	0	1	0	1	0	0	0	0	ICI
110487681	11048768	NR		OTHER	Health Profesional	2015/4/20	0	1	0	0	0	0	0	0	0	0	0	CHEMO
110489832	11048983	M	66	US	Nonhealth Profesiional	2018/3/29	1	1	0	0	0	0	0	0	0	0	0	CHEMO
110490781	11049078	M	45	US	Nonhealth Profesiional	2015/4/20	0	0	0	0	0	0	0	0	0	0	0	OTHER
110494371	11049437	M	41	OTHER	Health Profesional	2015/4/20	0	0	0	0	0	0	0	0	0	0	0	OTHER
110494541	11049454	M	63	US	Health Profesional	2015/4/20	0	1	0	0	0	0	0	0	0	0	0	CHEMO
110501525	11050152	F	54	JP	Health Profesional	2015/7/15	0	0	0	0	1	0	1	0	0	0	0	ICI
110501746	11050174	M	64	FR	Nonhealth Profesiional	2016/4/1	0	0	0	0	1	1	0	0	0	0	0	ICI
110504931	11050493	M	68	OTHER	Health Profesional	2015/4/21	1	1	0	0	0	0	0	0	0	0	0	CHEMO
110517264	11051726	M	71	JP	Health Profesional	2015/5/27	0	1	0	0	0	0	0	0	0	0	0	CHEMO
110520381	11052038	NR		OTHER	Health Profesional	2015/4/21	0	1	0	0	0	0	0	0	0	0	0	CHEMO
110520473	11052047	F	72	US	Health Profesional	2015/4/30	0	1	0	0	1	0	1	0	0	0	0	ICI_CHEMO
110523672	11052367	M	69	GB	Nonhealth Profesiional	2015/4/24	0	0	0	1	0	0	0	0	0	0	0	TARGET
110523714	11052371	F	39	OTHER	Health Profesional	2016/5/6	0	0	0	0	0	0	0	0	0	0	0	OTHER
110524078	11052407	F	56	JP	Health Profesional	2016/7/6	0	0	0	1	0	0	0	0	0	0	0	TARGET
110528541	11052854	M	66	FR	Health Profesional	2015/4/21	0	0	0	0	0	0	0	0	0	0	0	OTHER
110534931	11053493	F	66	FR	Nonhealth Profesiional	2015/4/20	0	0	0	0	0	0	0	0	0	0	0	OTHER
110536771	11053677	M	67	FR	Health Profesional	2015/4/21	0	1	0	0	0	0	0	0	0	0	0	CHEMO
110537763	11053776	M	4	DE	Health Profesional	2015/5/8	0	0	0	0	0	0	0	0	0	0	0	OTHER
110543052	11054305	M	55	US	Health Profesional	2015/9/30	0	0	0	0	0	0	0	0	0	0	0	OTHER
[truncated: 44,129 more rows]
